# Supplementary material for: Therapeutic effect of miR-30b-5p-loaded lentivirus on experimental autoimmune uveitis via inhibiting Notch signaling activation
Source: J Transl Med. 2025 Apr 10;23:426. doi: 10.1186/s12967-025-06438-x (PMC11987260; doi:10.1186/s12967-025-06438-x)
Supplement: Supplementary file 4 — Supplementary Material 4. [file 12967_2025_6438_MOESM4_ESM.xlsx]

## Sheet: Sheet2
Predicted uveitis-related targets genes by the CTD database
Gene Symbol	Gene ID	Disease Name	Disease ID	Direct Evidence	Inference Network	Inference Score	Reference Count
ANKRD36B	57730	Uveitis	MESH:D014605		Cyclosporine|Dexamethasone	8.01	2
CYB5D2	124936	Uveitis	MESH:D014605		Cyclosporine|Dexamethasone	8.01	2
DPM2	8818	Uveitis	MESH:D014605		Cyclosporine|Dexamethasone	8.01	2
DUS3L	56931	Uveitis	MESH:D014605		Cyclosporine|Dexamethasone	8.01	2
E2F4	1874	Uveitis	MESH:D014605		N-(oxo-5,6-dihydrophenanthridin-2-yl)-N,N-dimethylacetamide hydrochloride|Sirolimus	8.01	2
EMILIN3	90187	Uveitis	MESH:D014605		Cyclosporine|Dexamethasone	8.01	2
ESS2	8220	Uveitis	MESH:D014605		Cyclosporine|Dexamethasone	8.01	2
FAM118B	79607	Uveitis	MESH:D014605		Cyclosporine|Dexamethasone	8.01	2
GOLGA5	9950	Uveitis	MESH:D014605		Cyclosporine|N-(oxo-5,6-dihydrophenanthridin-2-yl)-N,N-dimethylacetamide hydrochloride	8.01	3
KIN	22944	Uveitis	MESH:D014605		Cyclosporine|Dexamethasone	8.01	2
MPND	84954	Uveitis	MESH:D014605		Cyclosporine|Dexamethasone	8.01	2
NCAPH2	29781	Uveitis	MESH:D014605		Dexamethasone|N-(oxo-5,6-dihydrophenanthridin-2-yl)-N,N-dimethylacetamide hydrochloride	8.01	2
NDUFAF8	284184	Uveitis	MESH:D014605		Cyclosporine|Dexamethasone	8.01	2
NRSN2	80023	Uveitis	MESH:D014605		Cyclosporine|Dexamethasone	8.01	2
PRXL2C	195827	Uveitis	MESH:D014605		Cyclosporine|Dexamethasone	8.01	2
RALGAPB	57148	Uveitis	MESH:D014605		Dexamethasone|Methotrexate	8.01	2
RUSC1	23623	Uveitis	MESH:D014605		Cyclosporine|Dexamethasone	8.01	2
SCYL3	57147	Uveitis	MESH:D014605		Cyclosporine|Dexamethasone	8.01	2
SMIM11	54065	Uveitis	MESH:D014605		Cyclosporine|Dexamethasone	8.01	2
TP53RK	112858	Uveitis	MESH:D014605		Cyclosporine|Dexamethasone	8.01	2
TPRN	286262	Uveitis	MESH:D014605		Cyclosporine|Dexamethasone	8.01	2
TRIM55	84675	Uveitis	MESH:D014605		Cyclosporine|Dexamethasone	8.01	2
TSTD2	158427	Uveitis	MESH:D014605		Cyclosporine|Dexamethasone	8.01	2
VRK3	51231	Uveitis	MESH:D014605		Cyclosporine|Dexamethasone	8.01	2
WRNIP1	56897	Uveitis	MESH:D014605		Dexamethasone|Methotrexate	8.01	2
ZC3H3	23144	Uveitis	MESH:D014605		Cyclosporine|Dexamethasone	8.01	2
ZNF706	51123	Uveitis	MESH:D014605		Cyclosporine|Dexamethasone	8.01	2
ANGPTL4	51129	Uveitis	MESH:D014605		Cyclosporine|Dexamethasone|Lipopolysaccharides	8.02	4
KLRK1	22914	Uveitis	MESH:D014605		Lipopolysaccharides|Methotrexate	8.02	3
NOS2A	404036	Uveitis	MESH:D014605		Lipopolysaccharides|Methotrexate	8.02	3
OVAL	101801591	Uveitis	MESH:D014605		Dexamethasone|Triamcinolone Acetonide	8.02	3
ANAPC7	51434	Uveitis	MESH:D014605		Dexamethasone|Lipopolysaccharides	8.03	3
ANKRD16	54522	Uveitis	MESH:D014605		Cyclosporine|Methotrexate	8.03	3
ARSD	414	Uveitis	MESH:D014605		Cyclosporine|Methotrexate	8.03	3
CD163L1	283316	Uveitis	MESH:D014605		Cyclosporine|Methotrexate	8.03	3
CDC14A	8556	Uveitis	MESH:D014605		Capsaicin|Deferoxamine	8.03	2
LAGE3	8270	Uveitis	MESH:D014605		Cyclosporine|Methotrexate	8.03	3
MIR17	406952	Uveitis	MESH:D014605		Dexamethasone|Lipopolysaccharides	8.03	3
MTNR1B	4544	Uveitis	MESH:D014605		Cyclosporine|Methotrexate	8.03	3
PLEKHJ1	55111	Uveitis	MESH:D014605		Cyclosporine|Methotrexate	8.03	3
RBMS2	5939	Uveitis	MESH:D014605		Cyclosporine|Methotrexate	8.03	3
RBMX2	51634	Uveitis	MESH:D014605		Cyclosporine|Methotrexate	8.03	3
ANKRD13A	88455	Uveitis	MESH:D014605		Dexamethasone|N-(oxo-5,6-dihydrophenanthridin-2-yl)-N,N-dimethylacetamide hydrochloride	8.04	2
CDH2	1000	Uveitis	MESH:D014605		Cyclosporine|Dexamethasone|Sirolimus	8.04	2
IFI27L1	122509	Uveitis	MESH:D014605		Cyclosporine|Lipopolysaccharides	8.04	4
KCNK13	56659	Uveitis	MESH:D014605		Cyclosporine|Lipopolysaccharides	8.04	4
LARS2	23395	Uveitis	MESH:D014605		Cyclosporine|Lipopolysaccharides	8.04	4
LCLAT1	253558	Uveitis	MESH:D014605		Cyclosporine|Lipopolysaccharides	8.04	4
PCNX3	399909	Uveitis	MESH:D014605		Cyclosporine|Lipopolysaccharides	8.04	4
SLC37A1	54020	Uveitis	MESH:D014605		Capsaicin|Methotrexate	8.04	2
EFCAB7	84455	Uveitis	MESH:D014605		Cyclosporine|N-(oxo-5,6-dihydrophenanthridin-2-yl)-N,N-dimethylacetamide hydrochloride	8.05	3
THRA	7067	Uveitis	MESH:D014605		Dexamethasone|Lipopolysaccharides|Zymosan	8.05	4
APOBEC3G	60489	Uveitis	MESH:D014605		Cyclosporine|Dexamethasone	8.06	2
BBLN	79095	Uveitis	MESH:D014605		Cyclosporine|Dexamethasone	8.06	2
BBOF1	80127	Uveitis	MESH:D014605		Cyclosporine|Dexamethasone	8.06	2
DPCD	25911	Uveitis	MESH:D014605		Cyclosporine|Dexamethasone	8.06	2
FBXL13	222235	Uveitis	MESH:D014605		Cyclosporine|Dexamethasone	8.06	2
FBXL2	25827	Uveitis	MESH:D014605		Cyclosporine|Dexamethasone	8.06	2
INO80	54617	Uveitis	MESH:D014605		Cyclosporine|Dexamethasone	8.06	2
KEAP1A	321837	Uveitis	MESH:D014605		Cyclosporine|Dexamethasone	8.06	2
LRRC26	389816	Uveitis	MESH:D014605		Cyclosporine|Dexamethasone	8.06	2
MCUR1	63933	Uveitis	MESH:D014605		Cyclosporine|Dexamethasone	8.06	2
ME1	4199	Uveitis	MESH:D014605		Cyclosporine|Dexamethasone|Lipopolysaccharides	8.06	4
MYL10	93408	Uveitis	MESH:D014605		Cyclosporine|Dexamethasone	8.06	2
NAT9	26151	Uveitis	MESH:D014605		Cyclosporine|Dexamethasone	8.06	2
PRR14	78994	Uveitis	MESH:D014605		Cyclosporine|Dexamethasone	8.06	2
RUBCN	9711	Uveitis	MESH:D014605		Cyclosporine|Dexamethasone	8.06	2
SCGN	10590	Uveitis	MESH:D014605		Cyclosporine|Dexamethasone	8.06	2
SLC25A18	83733	Uveitis	MESH:D014605		Cyclosporine|Dexamethasone	8.06	2
SLC35A2	7355	Uveitis	MESH:D014605		Dexamethasone|Methotrexate	8.06	2
TBX19	9095	Uveitis	MESH:D014605		Cyclosporine|Dexamethasone	8.06	2
TMEM185A	84548	Uveitis	MESH:D014605		Cyclosporine|Dexamethasone	8.06	2
VTA1	51534	Uveitis	MESH:D014605		Cyclosporine|Dexamethasone	8.06	2
WDCP	80304	Uveitis	MESH:D014605		Cyclosporine|Dexamethasone	8.06	2
WDR59	79726	Uveitis	MESH:D014605		Dexamethasone|Methotrexate	8.06	2
ZNF721	170960	Uveitis	MESH:D014605		Cyclosporine|Dexamethasone	8.06	2
EBF2	64641	Uveitis	MESH:D014605		Dexamethasone|Lipopolysaccharides	8.07	3
HENMT1	113802	Uveitis	MESH:D014605		Dexamethasone|Lipopolysaccharides	8.07	3
IL11RA1	16157	Uveitis	MESH:D014605		Capsaicin|Dexamethasone	8.07	2
NSUN3	63899	Uveitis	MESH:D014605		Cyclosporine|Methotrexate	8.07	3
PELI3	246330	Uveitis	MESH:D014605		Cyclosporine|Methotrexate	8.07	3
PLXNA1	5361	Uveitis	MESH:D014605		Dexamethasone|tamibarotene	8.07	2
TCFL5	10732	Uveitis	MESH:D014605		Cyclosporine|Methotrexate	8.07	3
CAMTA2	23125	Uveitis	MESH:D014605		Cyclosporine|tamibarotene	8.08	3
CFTR	1080	Uveitis	MESH:D014605		Capsaicin|Cyclosporine|Lipopolysaccharides	8.09	5
JAK2	3717	Uveitis	MESH:D014605		Cyclosporine|Dexamethasone|Lipopolysaccharides	8.09	4
LEFTY2	7044	Uveitis	MESH:D014605		Cyclosporine|Lipopolysaccharides	8.09	4
MRPS35	60488	Uveitis	MESH:D014605		Cyclosporine|Lipopolysaccharides	8.09	4
TIMP2	7077	Uveitis	MESH:D014605		Capsaicin|Cyclosporine|Dexamethasone	8.09	3
ZBTB48	3104	Uveitis	MESH:D014605		Cyclosporine|Lipopolysaccharides	8.09	4
DSG3	1830	Uveitis	MESH:D014605		Lipopolysaccharides|Methotrexate	8.1	3
H3F3A	15078	Uveitis	MESH:D014605		Dexamethasone|Methotrexate	8.1	2
HGF	3082	Uveitis	MESH:D014605		Cyclosporine|Dexamethasone|Lipopolysaccharides	8.1	4
HRH4	59340	Uveitis	MESH:D014605		Lipopolysaccharides|Methotrexate	8.1	3
MT1	17748	Uveitis	MESH:D014605		Dexamethasone|Lipopolysaccharides|N-(oxo-5,6-dihydrophenanthridin-2-yl)-N,N-dimethylacetamide hydrochloride	8.1	4
UBE2J2	118424	Uveitis	MESH:D014605		Dexamethasone|Methotrexate	8.1	2
ZNF638	27332	Uveitis	MESH:D014605		Dexamethasone|Methotrexate	8.1	2
ANTKMT	65990	Uveitis	MESH:D014605		Cyclosporine|Methotrexate	8.11	3
CYB561A3	220002	Uveitis	MESH:D014605		Cyclosporine|Dexamethasone	8.11	2
EML6	400954	Uveitis	MESH:D014605		Cyclosporine|Dexamethasone	8.11	2
FAM199X	139231	Uveitis	MESH:D014605		Cyclosporine|Dexamethasone	8.11	2
FBXO42	54455	Uveitis	MESH:D014605		Cyclosporine|Dexamethasone	8.11	2
FBXO46	23403	Uveitis	MESH:D014605		Cyclosporine|Dexamethasone	8.11	2
FOXO6	100132074	Uveitis	MESH:D014605		Cyclosporine|Dexamethasone	8.11	2
ID2	3398	Uveitis	MESH:D014605		Cyclosporine|Dexamethasone|Lipopolysaccharides	8.11	4
MAO	404730	Uveitis	MESH:D014605		Cyclosporine|Dexamethasone	8.11	2
PWWP2A	114825	Uveitis	MESH:D014605		Cyclosporine|Dexamethasone	8.11	2
RFT1	91869	Uveitis	MESH:D014605		Cyclosporine|Dexamethasone	8.11	2
RHBDD3	25807	Uveitis	MESH:D014605		Cyclosporine|tamibarotene	8.11	3
SZT2	23334	Uveitis	MESH:D014605		Cyclosporine|Dexamethasone	8.11	2
TBKBP1	9755	Uveitis	MESH:D014605		Methotrexate|tamibarotene	8.11	2
TTC4	7268	Uveitis	MESH:D014605		Cyclosporine|Dexamethasone	8.11	2
ZDHHC4	55146	Uveitis	MESH:D014605		Cyclosporine|Dexamethasone	8.11	2
ZNF562	54811	Uveitis	MESH:D014605		Cyclosporine|Dexamethasone	8.11	2
ARG1	383	Uveitis	MESH:D014605		Cyclosporine|Lipopolysaccharides|Methotrexate	8.12	5
COPS7A	50813	Uveitis	MESH:D014605		Dexamethasone|N-(oxo-5,6-dihydrophenanthridin-2-yl)-N,N-dimethylacetamide hydrochloride	8.12	2
IFI27L2A	76933	Uveitis	MESH:D014605		Dexamethasone|Lipopolysaccharides	8.12	3
MIR16	100313997	Uveitis	MESH:D014605		Dexamethasone|Lipopolysaccharides	8.12	3
MIR26B	407017	Uveitis	MESH:D014605		Dexamethasone|Lipopolysaccharides	8.12	3
SNCA	6622	Uveitis	MESH:D014605		Cyclosporine|Lipopolysaccharides|Sirolimus	8.12	4
UBE2D4	51619	Uveitis	MESH:D014605		Dexamethasone|Lipopolysaccharides	8.12	3
CDK11B	984	Uveitis	MESH:D014605		Cyclosporine|Lipopolysaccharides	8.13	4
MAST1	22983	Uveitis	MESH:D014605		Cyclosporine|Lipopolysaccharides	8.13	4
ACVR1B	91	Uveitis	MESH:D014605		Lipopolysaccharides|Methotrexate	8.14	3
HBB-B1	15129	Uveitis	MESH:D014605		Capsaicin|Methotrexate	8.14	2
MCM3AP	8888	Uveitis	MESH:D014605		Dexamethasone|Methotrexate	8.14	2
MCPT1	17224	Uveitis	MESH:D014605		Capsaicin|Methotrexate	8.14	2
PODN	127435	Uveitis	MESH:D014605		Dexamethasone|Methotrexate	8.14	2
GDF5	8200	Uveitis	MESH:D014605		Lipopolysaccharides|Prednisolone	8.15	4
B4GALT3	8703	Uveitis	MESH:D014605		Cyclosporine|Methotrexate	8.16	3
CBX8	57332	Uveitis	MESH:D014605		Dexamethasone|Lipopolysaccharides	8.16	3
CFAP44	55779	Uveitis	MESH:D014605		Cyclosporine|Methotrexate	8.16	3
DNAJC25	548645	Uveitis	MESH:D014605		Cyclosporine|Dexamethasone	8.16	2
FRA10AC1	118924	Uveitis	MESH:D014605		Cyclosporine|Methotrexate	8.16	3
H4C2	8366	Uveitis	MESH:D014605		Cyclosporine|Dexamethasone	8.16	2
IFT43	112752	Uveitis	MESH:D014605		Cyclosporine|Dexamethasone	8.16	2
IL21	59067	Uveitis	MESH:D014605		Lipopolysaccharides|tamibarotene	8.16	3
KLHL11	55175	Uveitis	MESH:D014605		Cyclosporine|Dexamethasone	8.16	2
PIGV	55650	Uveitis	MESH:D014605		Cyclosporine|Methotrexate	8.16	3
POLR3GL	84265	Uveitis	MESH:D014605		Cyclosporine|Dexamethasone	8.16	2
PVALB8	360208	Uveitis	MESH:D014605		Cyclosporine|Dexamethasone	8.16	2
RADX	55086	Uveitis	MESH:D014605		Cyclosporine|Methotrexate	8.16	3
SMIM29	221491	Uveitis	MESH:D014605		Cyclosporine|Dexamethasone	8.16	2
TRIM66	9866	Uveitis	MESH:D014605		Cyclosporine|Dexamethasone	8.16	2
UNK	85451	Uveitis	MESH:D014605		Cyclosporine|Methotrexate	8.16	3
ZBTB25	7597	Uveitis	MESH:D014605		Cyclosporine|Dexamethasone	8.16	2
AIM2	9447	Uveitis	MESH:D014605		Lipopolysaccharides|Methotrexate	8.18	3
DUSP6	1848	Uveitis	MESH:D014605		Cyclosporine|Dexamethasone|Lipopolysaccharides	8.18	4
IKBKB	3551	Uveitis	MESH:D014605		Dexamethasone|lipopolysaccharide, E. coli O26-B6|Lipopolysaccharides	8.18	5
MRPL21	219927	Uveitis	MESH:D014605		Cyclosporine|Lipopolysaccharides	8.18	4
MRPS23	51649	Uveitis	MESH:D014605		Cyclosporine|Lipopolysaccharides	8.18	4
PI3	5266	Uveitis	MESH:D014605		Lipopolysaccharides|Methotrexate	8.18	3
ADNP2	22850	Uveitis	MESH:D014605		Cyclosporine|tamibarotene	8.19	3
DDX51	317781	Uveitis	MESH:D014605		Cyclosporine|tamibarotene	8.19	3
INVS	27130	Uveitis	MESH:D014605		Dexamethasone|Methotrexate	8.19	2
MSTO1	55154	Uveitis	MESH:D014605		Dexamethasone|Methotrexate	8.19	2
NEMP1	23306	Uveitis	MESH:D014605		Cyclosporine|tamibarotene	8.19	3
NR0B2	8431	Uveitis	MESH:D014605		Cyclosporine|Dexamethasone|Lipopolysaccharides	8.19	4
TAFA2	338811	Uveitis	MESH:D014605		Dexamethasone|Methotrexate	8.19	2
GLUL	2752	Uveitis	MESH:D014605		Cyclosporine|Dexamethasone|Lipopolysaccharides	8.2	4
IL36G	56300	Uveitis	MESH:D014605		lipopolysaccharide, E. coli O26-B6|Lipopolysaccharides	8.2	4
ADAT1	23536	Uveitis	MESH:D014605		Cyclosporine|Methotrexate	8.21	3
ATP5D	66043	Uveitis	MESH:D014605		Dexamethasone|Lipopolysaccharides	8.21	3
BCDIN3D	144233	Uveitis	MESH:D014605		Cyclosporine|Dexamethasone	8.21	2
BMX	660	Uveitis	MESH:D014605		Cyclosporine|Dexamethasone	8.21	2
C1QL3	389941	Uveitis	MESH:D014605		Dexamethasone|Lipopolysaccharides	8.21	3
CRNDE	643911	Uveitis	MESH:D014605		Cyclosporine|Dexamethasone	8.21	2
DIS3L	115752	Uveitis	MESH:D014605		Cyclosporine|Methotrexate	8.21	3
DNAL1	83544	Uveitis	MESH:D014605		Cyclosporine|Dexamethasone	8.21	2
FAM114A2	10827	Uveitis	MESH:D014605		Cyclosporine|Dexamethasone	8.21	2
FHIP1B	84067	Uveitis	MESH:D014605		Cyclosporine|Dexamethasone	8.21	2
GPR173	54328	Uveitis	MESH:D014605		Dexamethasone|Lipopolysaccharides	8.21	3
H4C12	8362	Uveitis	MESH:D014605		Cyclosporine|Dexamethasone	8.21	2
JTB	10899	Uveitis	MESH:D014605		Cyclosporine|Dexamethasone	8.21	2
MIEN1	84299	Uveitis	MESH:D014605		Cyclosporine|Dexamethasone	8.21	2
NDRG1	10397	Uveitis	MESH:D014605		Cyclosporine|Deferoxamine|Dexamethasone	8.21	3
NFIL3-6	431765	Uveitis	MESH:D014605		Cyclosporine|Dexamethasone	8.21	2
RPP14	11102	Uveitis	MESH:D014605		Cyclosporine|Dexamethasone	8.21	2
SETD1A	9739	Uveitis	MESH:D014605		Cyclosporine|Deferoxamine	8.21	3
TMEM217	221468	Uveitis	MESH:D014605		Cyclosporine|Dexamethasone	8.21	2
TTI1	9675	Uveitis	MESH:D014605		Cyclosporine|Dexamethasone	8.21	2
ZNF195	7748	Uveitis	MESH:D014605		Cyclosporine|Dexamethasone	8.21	2
ZNF32	7580	Uveitis	MESH:D014605		Cyclosporine|Dexamethasone	8.21	2
ZNF804A	91752	Uveitis	MESH:D014605		Cyclosporine|Dexamethasone	8.21	2
IL23R	149233	Uveitis	MESH:D014605		Lipopolysaccharides|Methotrexate	8.22	3
MOBP	4336	Uveitis	MESH:D014605		Capsaicin|Methotrexate	8.22	2
TM9SF4	9777	Uveitis	MESH:D014605		Dexamethasone|tamibarotene	8.22	2
MLST8	64223	Uveitis	MESH:D014605		Lipopolysaccharides|Sirolimus	8.23	3
UBXN7	26043	Uveitis	MESH:D014605		Dexamethasone|N-(oxo-5,6-dihydrophenanthridin-2-yl)-N,N-dimethylacetamide hydrochloride	8.23	2
CTSG	1511	Uveitis	MESH:D014605		Dexamethasone|Methotrexate	8.24	2
CYP3A23-3A1	25642	Uveitis	MESH:D014605		Capsaicin|Dexamethasone|Methotrexate	8.24	3
EMC1	23065	Uveitis	MESH:D014605		Dexamethasone|Methotrexate	8.24	2
KATNIP	23247	Uveitis	MESH:D014605		Dexamethasone|Methotrexate	8.24	2
MUP5	17844	Uveitis	MESH:D014605		Dexamethasone|Prednisolone	8.24	3
RAB40C	57799	Uveitis	MESH:D014605		Dexamethasone|Methotrexate	8.24	2
SLC3A2	6520	Uveitis	MESH:D014605		Cyclosporine|Dexamethasone|Methotrexate	8.24	3
MIEF2	125170	Uveitis	MESH:D014605		Cyclosporine|Deferoxamine	8.25	3
SNX20	124460	Uveitis	MESH:D014605		Dexamethasone|Lipopolysaccharides	8.25	3
CENATAC	338657	Uveitis	MESH:D014605		Cyclosporine|Dexamethasone	8.26	2
CIAO3	64428	Uveitis	MESH:D014605		Cyclosporine|Dexamethasone	8.26	2
CRYAB	1410	Uveitis	MESH:D014605		Cyclosporine|Dexamethasone|Lipopolysaccharides	8.26	4
CTSB	1508	Uveitis	MESH:D014605		Cyclosporine|Lipopolysaccharides|Lutein	8.26	4
FCGR1A	2209	Uveitis	MESH:D014605		Sirolimus|tamibarotene	8.26	2
MIR146B	574447	Uveitis	MESH:D014605		lipopolysaccharide, E. coli O26-B6|Lipopolysaccharides	8.26	4
MIR1915HG	399726	Uveitis	MESH:D014605		Cyclosporine|Dexamethasone	8.26	2
NABP2	79035	Uveitis	MESH:D014605		Cyclosporine|Dexamethasone	8.26	2
PKHD1	5314	Uveitis	MESH:D014605		Cyclosporine|Methotrexate	8.26	3
RPS19BP1	91582	Uveitis	MESH:D014605		Cyclosporine|Dexamethasone	8.26	2
SIKE1	80143	Uveitis	MESH:D014605		Cyclosporine|Methotrexate	8.26	3
SNHG29	125144	Uveitis	MESH:D014605		Cyclosporine|Methotrexate	8.26	3
SNORC	389084	Uveitis	MESH:D014605		Cyclosporine|Dexamethasone	8.26	2
TTLL4	9654	Uveitis	MESH:D014605		Cyclosporine|Dexamethasone	8.26	2
ZNF383	163087	Uveitis	MESH:D014605		Cyclosporine|Dexamethasone	8.26	2
ZNF44	51710	Uveitis	MESH:D014605		Cyclosporine|Methotrexate	8.26	3
ALDH2	217	Uveitis	MESH:D014605		Cyclosporine|Dexamethasone|lipopolysaccharide, E. coli O26-B6	8.27	4
DMP1	1758	Uveitis	MESH:D014605		Dexamethasone|Foscarnet	8.27	2
GGNBP2	79893	Uveitis	MESH:D014605		Methotrexate|N-(oxo-5,6-dihydrophenanthridin-2-yl)-N,N-dimethylacetamide hydrochloride	8.27	2
PKHD1L1	93035	Uveitis	MESH:D014605		Lipopolysaccharides|Methotrexate	8.27	3
RNF135	84282	Uveitis	MESH:D014605		Cyclosporine|Lipopolysaccharides	8.27	4
TXN	7295	Uveitis	MESH:D014605		Cyclosporine|Dexamethasone|Lipopolysaccharides	8.27	4
CYP2A6	1548	Uveitis	MESH:D014605		Cyclosporine|Dexamethasone|Sirolimus	8.28	2
CALCA	796	Uveitis	MESH:D014605		Capsaicin|Dexamethasone|Lipopolysaccharides	8.29	4
ASIC3	9311	Uveitis	MESH:D014605		Dexamethasone|Zymosan	8.3	2
HIGD2A	192286	Uveitis	MESH:D014605		Dexamethasone|Lipopolysaccharides	8.3	3
MIR1224	100187716	Uveitis	MESH:D014605		Dexamethasone|Lipopolysaccharides	8.3	3
DPH1	1801	Uveitis	MESH:D014605		Dexamethasone|tamibarotene	8.31	2
GLYATL1	92292	Uveitis	MESH:D014605		Cyclosporine|Methotrexate	8.31	3
NLRP3	114548	Uveitis	MESH:D014605		Dexamethasone|Lipopolysaccharides|Sirolimus	8.31	3
PIGB	9488	Uveitis	MESH:D014605		Cyclosporine|Methotrexate	8.31	3
PNPLA4	8228	Uveitis	MESH:D014605		Cyclosporine|Methotrexate	8.31	3
SOCS3	9021	Uveitis	MESH:D014605		Lipopolysaccharides|Methotrexate|Zymosan	8.31	4
TRAPPC10	7109	Uveitis	MESH:D014605		Dexamethasone|N-(oxo-5,6-dihydrophenanthridin-2-yl)-N,N-dimethylacetamide hydrochloride	8.31	2
UPK3A	7380	Uveitis	MESH:D014605		Cyclosporine|Methotrexate	8.31	3
C2ORF68	388969	Uveitis	MESH:D014605		Cyclosporine|Dexamethasone	8.32	2
C6ORF132	647024	Uveitis	MESH:D014605		Cyclosporine|Dexamethasone	8.32	2
CA5B	11238	Uveitis	MESH:D014605		Cyclosporine|Lipopolysaccharides	8.32	4
ISOC2	79763	Uveitis	MESH:D014605		Cyclosporine|Dexamethasone	8.32	2
LTB4R2	56413	Uveitis	MESH:D014605		Capsaicin|Cyclosporine	8.32	3
METTL13	51603	Uveitis	MESH:D014605		Cyclosporine|Dexamethasone	8.32	2
PSKH1	5681	Uveitis	MESH:D014605		Cyclosporine|Dexamethasone	8.32	2
TBC1D22B	55633	Uveitis	MESH:D014605		Cyclosporine|Dexamethasone	8.32	2
TRIM4	89122	Uveitis	MESH:D014605		Cyclosporine|Dexamethasone	8.32	2
WDR55	54853	Uveitis	MESH:D014605		Cyclosporine|Dexamethasone	8.32	2
EPHX2	2053	Uveitis	MESH:D014605		Cyclosporine|Dexamethasone|Lipopolysaccharides	8.33	4
KNG2	385643	Uveitis	MESH:D014605		Dexamethasone|Methotrexate	8.34	2
MORC2	22880	Uveitis	MESH:D014605		Dexamethasone|tamibarotene	8.35	2
LRRC25	126364	Uveitis	MESH:D014605		Lipopolysaccharides|Methotrexate	8.36	3
MNX1	3110	Uveitis	MESH:D014605		Cyclosporine|Methotrexate	8.36	3
ZNF711	7552	Uveitis	MESH:D014605		Cyclosporine|Methotrexate	8.36	3
GPR4	2828	Uveitis	MESH:D014605		Capsaicin|Methotrexate	8.37	2
C3ORF38	285237	Uveitis	MESH:D014605		Cyclosporine|Dexamethasone	8.38	2
C9ORF85	138241	Uveitis	MESH:D014605		Cyclosporine|Dexamethasone	8.38	2
CCDC142	84865	Uveitis	MESH:D014605		Cyclosporine|Dexamethasone	8.38	2
COL2A1	1280	Uveitis	MESH:D014605		Cyclosporine|Dexamethasone|Sirolimus	8.38	2
GUCA2B	2981	Uveitis	MESH:D014605		Cyclosporine|Dexamethasone	8.38	2
IGIP	492311	Uveitis	MESH:D014605		Cyclosporine|Dexamethasone	8.38	2
KANSL3	55683	Uveitis	MESH:D014605		Cyclosporine|Dexamethasone	8.38	2
KLK1B4	18048	Uveitis	MESH:D014605		Cyclosporine|Dexamethasone	8.38	2
LYRM4	57128	Uveitis	MESH:D014605		Cyclosporine|Lipopolysaccharides	8.38	4
OARD1	221443	Uveitis	MESH:D014605		Cyclosporine|Dexamethasone	8.38	2
PRIMPOL	201973	Uveitis	MESH:D014605		Cyclosporine|Dexamethasone	8.38	2
SNORD22	9304	Uveitis	MESH:D014605		Cyclosporine|Lipopolysaccharides	8.38	4
VWDE	221806	Uveitis	MESH:D014605		Cyclosporine|Dexamethasone	8.38	2
ZNF124	7678	Uveitis	MESH:D014605		Cyclosporine|Dexamethasone	8.38	2
ZSCAN9	7746	Uveitis	MESH:D014605		Cyclosporine|Dexamethasone	8.38	2
ACSL1	2180	Uveitis	MESH:D014605		Cyclosporine|Dexamethasone|Prednisolone	8.39	3
ATF6	22926	Uveitis	MESH:D014605		Cyclosporine|Dexamethasone|Lipopolysaccharides	8.39	4
DUSP15	128853	Uveitis	MESH:D014605		Dexamethasone|Sirolimus	8.39	1
EDARADD	128178	Uveitis	MESH:D014605		Dexamethasone|lipopolysaccharide, E. coli O26-B6	8.39	3
UVSSA	57654	Uveitis	MESH:D014605		Dexamethasone|Methotrexate	8.39	2
CCDC22	28952	Uveitis	MESH:D014605		Cyclosporine|tamibarotene	8.41	3
CD1D	912	Uveitis	MESH:D014605		Cyclosporine|Methotrexate	8.41	3
IFI202B	26388	Uveitis	MESH:D014605		Dexamethasone|Lipopolysaccharides	8.41	3
MIR324	442898	Uveitis	MESH:D014605		Cyclosporine|Sirolimus	8.41	2
NELFCD	51497	Uveitis	MESH:D014605		Dexamethasone|Lipopolysaccharides	8.41	3
PUDP	8226	Uveitis	MESH:D014605		Cyclosporine|Methotrexate	8.41	3
APOB	338	Uveitis	MESH:D014605		Capsaicin|Cyclosporine|Dexamethasone	8.42	3
CDH12	1010	Uveitis	MESH:D014605		Cyclosporine|Lipopolysaccharides	8.43	4
IL27	246778	Uveitis	MESH:D014605		Lipopolysaccharides|tamibarotene	8.43	3
NRG1	3084	Uveitis	MESH:D014605		Cyclosporine|Dexamethasone|Methotrexate	8.43	3
TMEM219	124446	Uveitis	MESH:D014605		Cyclosporine|Lipopolysaccharides	8.43	4
IFT172	26160	Uveitis	MESH:D014605		Dexamethasone|Lutein	8.44	2
MT1A	4489	Uveitis	MESH:D014605		Dexamethasone|Methotrexate|tamibarotene	8.44	3
OTUB1	55611	Uveitis	MESH:D014605		Lipopolysaccharides|N-(oxo-5,6-dihydrophenanthridin-2-yl)-N,N-dimethylacetamide hydrochloride	8.44	3
ZNF574	64763	Uveitis	MESH:D014605		Cyclosporine|Dexamethasone	8.44	2
ZNF660	285349	Uveitis	MESH:D014605		Cyclosporine|Dexamethasone	8.44	2
ZNF689	115509	Uveitis	MESH:D014605		Cyclosporine|Dexamethasone	8.44	2
AARS2	57505	Uveitis	MESH:D014605		Dexamethasone|Lipopolysaccharides	8.46	3
CYP3A5	1577	Uveitis	MESH:D014605		Cyclosporine|Dexamethasone|Triamcinolone Acetonide	8.46	4
DEFB4A	1673	Uveitis	MESH:D014605		Dexamethasone|Lipopolysaccharides	8.46	3
MAOB	4129	Uveitis	MESH:D014605		Cyclosporine|Dexamethasone|Methotrexate	8.46	3
TNFSF18	8995	Uveitis	MESH:D014605		Dexamethasone|Lipopolysaccharides	8.46	3
WDR13	64743	Uveitis	MESH:D014605		Cyclosporine|N-(oxo-5,6-dihydrophenanthridin-2-yl)-N,N-dimethylacetamide hydrochloride	8.46	3
GH	14599	Uveitis	MESH:D014605		Capsaicin|Lipopolysaccharides	8.47	3
ZNF79	7633	Uveitis	MESH:D014605		Cyclosporine|Methotrexate	8.47	3
IL36B	27177	Uveitis	MESH:D014605		lipopolysaccharide, E. coli O26-B6|Lipopolysaccharides	8.48	4
NUDT15	55270	Uveitis	MESH:D014605		Cyclosporine|Lutein	8.48	3
ALG10	84920	Uveitis	MESH:D014605		Cyclosporine|Dexamethasone	8.5	2
ANKRD1B	564159	Uveitis	MESH:D014605		Cyclosporine|Dexamethasone	8.5	2
CCL13	6357	Uveitis	MESH:D014605		Dexamethasone|Methotrexate	8.5	2
CLTCL1	8218	Uveitis	MESH:D014605		Cyclosporine|Dexamethasone	8.5	2
KLHL10	317719	Uveitis	MESH:D014605		Dexamethasone|Methotrexate	8.5	2
LDAF1	57146	Uveitis	MESH:D014605		Cyclosporine|Dexamethasone	8.5	2
MCL1B	373102	Uveitis	MESH:D014605		Cyclosporine|Dexamethasone	8.5	2
SCARNA17	677769	Uveitis	MESH:D014605		Cyclosporine|Dexamethasone	8.5	2
SKIV2L	6499	Uveitis	MESH:D014605		Cyclosporine|Dexamethasone	8.5	2
ZFAND5A	406312	Uveitis	MESH:D014605		Cyclosporine|Dexamethasone	8.5	2
ZNF101	94039	Uveitis	MESH:D014605		Cyclosporine|Dexamethasone	8.5	2
ZNF248	57209	Uveitis	MESH:D014605		Cyclosporine|Dexamethasone	8.5	2
ZNF598	90850	Uveitis	MESH:D014605		Cyclosporine|Dexamethasone	8.5	2
CALR	811	Uveitis	MESH:D014605		Cyclosporine|Dexamethasone|Methotrexate	8.51	3
FLT3LG	2323	Uveitis	MESH:D014605		Lipopolysaccharides|Sirolimus	8.51	3
BCL2A1B	12045	Uveitis	MESH:D014605		Dexamethasone|Lipopolysaccharides	8.52	3
RANBP3L	202151	Uveitis	MESH:D014605		Capsaicin|Dexamethasone	8.54	2
RETNLB	84666	Uveitis	MESH:D014605		Capsaicin|Dexamethasone	8.54	2
SLC7A5	8140	Uveitis	MESH:D014605		Cyclosporine|Dexamethasone|Lipopolysaccharides	8.54	4
NOTCH1	4851	Uveitis	MESH:D014605		Dexamethasone|Lipopolysaccharides|Sirolimus	8.55	3
BEST4	266675	Uveitis	MESH:D014605		Cyclosporine|Dexamethasone	8.56	2
C14ORF93	60686	Uveitis	MESH:D014605		Cyclosporine|Dexamethasone	8.56	2
CHMP4A	29082	Uveitis	MESH:D014605		Cyclosporine|Dexamethasone	8.56	2
DHFR2	200895	Uveitis	MESH:D014605		Cyclosporine|Dexamethasone	8.56	2
DYRK4	8798	Uveitis	MESH:D014605		Cyclosporine|Dexamethasone	8.56	2
FRMPD3	84443	Uveitis	MESH:D014605		Cyclosporine|Dexamethasone	8.56	2
GADD45G	10912	Uveitis	MESH:D014605		Cyclosporine|Dexamethasone|Methotrexate	8.56	3
GIMAP1	170575	Uveitis	MESH:D014605		Lipopolysaccharides|Methotrexate	8.56	3
LCN15	389812	Uveitis	MESH:D014605		Cyclosporine|Dexamethasone	8.56	2
MTG1	92170	Uveitis	MESH:D014605		Cyclosporine|tamibarotene	8.56	3
PIK3R3A	406311	Uveitis	MESH:D014605		Cyclosporine|Dexamethasone	8.56	2
SVOPL	136306	Uveitis	MESH:D014605		Cyclosporine|Dexamethasone	8.56	2
ZNF438	220929	Uveitis	MESH:D014605		Dexamethasone|Methotrexate	8.56	2
ZNF516	9658	Uveitis	MESH:D014605		Cyclosporine|Dexamethasone	8.56	2
ZNF580	51157	Uveitis	MESH:D014605		Dexamethasone|Methotrexate	8.56	2
ZNF823	55552	Uveitis	MESH:D014605		Cyclosporine|Dexamethasone	8.56	2
CDC25C	995	Uveitis	MESH:D014605		Cyclosporine|Methotrexate|N-(oxo-5,6-dihydrophenanthridin-2-yl)-N,N-dimethylacetamide hydrochloride	8.57	4
FLT1	2321	Uveitis	MESH:D014605		Cyclosporine|Dexamethasone|Lipopolysaccharides	8.57	4
HOXC8	3224	Uveitis	MESH:D014605		Dexamethasone|Lipopolysaccharides	8.57	3
MYF6	4618	Uveitis	MESH:D014605		Dexamethasone|Lipopolysaccharides	8.57	3
BOD1L1	259282	Uveitis	MESH:D014605		Dexamethasone|N-(oxo-5,6-dihydrophenanthridin-2-yl)-N,N-dimethylacetamide hydrochloride	8.59	2
NPIPA1	9284	Uveitis	MESH:D014605		Dexamethasone|tamibarotene	8.59	2
ANXA2	302	Uveitis	MESH:D014605		Cyclosporine|Lipopolysaccharides|tamibarotene	8.6	5
TFF1	7031	Uveitis	MESH:D014605		Cyclosporine|Dexamethasone|Lipopolysaccharides	8.61	4
TAL1	6886	Uveitis	MESH:D014605		Capsaicin|Sirolimus	8.62	2
C9ORF24	84688	Uveitis	MESH:D014605		Cyclosporine|Dexamethasone	8.63	2
CER1	9350	Uveitis	MESH:D014605		Dexamethasone|Lipopolysaccharides	8.63	3
H4C15	554313	Uveitis	MESH:D014605		Cyclosporine|Dexamethasone	8.63	2
KIF9	64147	Uveitis	MESH:D014605		Lutein|Methotrexate	8.63	2
LGALS3	3958	Uveitis	MESH:D014605		Cyclosporine|Dexamethasone|Lipopolysaccharides	8.63	4
LOX	4015	Uveitis	MESH:D014605		Cyclosporine|Deferoxamine|Dexamethasone	8.63	3
MC5R	4161	Uveitis	MESH:D014605		Dexamethasone|Lipopolysaccharides	8.63	3
MRPL43	84545	Uveitis	MESH:D014605		Dexamethasone|Lipopolysaccharides	8.63	3
TRIM50	135892	Uveitis	MESH:D014605		Cyclosporine|Dexamethasone	8.63	2
VNN2	8875	Uveitis	MESH:D014605		Cyclosporine|Dexamethasone	8.63	2
ZNF273	10793	Uveitis	MESH:D014605		Cyclosporine|Dexamethasone	8.63	2
CDC20	991	Uveitis	MESH:D014605		Cyclosporine|Methotrexate|Sirolimus	8.65	3
EDNRB	1910	Uveitis	MESH:D014605		Cyclosporine|Dexamethasone|Methotrexate	8.65	3
ZBED6	100381270	Uveitis	MESH:D014605		Cyclosporine|N-(oxo-5,6-dihydrophenanthridin-2-yl)-N,N-dimethylacetamide hydrochloride	8.66	3
ACLY	47	Uveitis	MESH:D014605		Cyclosporine|Dexamethasone|Methotrexate	8.67	3
ATXN7L3B	552889	Uveitis	MESH:D014605		Cyclosporine|tamibarotene	8.67	3
PRDX2	7001	Uveitis	MESH:D014605		Cyclosporine|Dexamethasone|Methotrexate	8.67	3
ANO2	57101	Uveitis	MESH:D014605		Dexamethasone|Methotrexate	8.68	2
FDFT1	2222	Uveitis	MESH:D014605		Capsaicin|Cyclosporine|Dexamethasone	8.68	3
FAM89B	23625	Uveitis	MESH:D014605		Methotrexate|tamibarotene	8.69	2
SPARC	6678	Uveitis	MESH:D014605		Cyclosporine|Dexamethasone|Lipopolysaccharides	8.69	4
TNFRSF17	608	Uveitis	MESH:D014605		Methotrexate|tamibarotene	8.69	2
C19ORF12	83636	Uveitis	MESH:D014605		Cyclosporine|Dexamethasone	8.7	2
CASC15	401237	Uveitis	MESH:D014605		Cyclosporine|Dexamethasone	8.7	2
CES1	1066	Uveitis	MESH:D014605		Cyclosporine|Dexamethasone|Lipopolysaccharides	8.7	4
H4C5	8367	Uveitis	MESH:D014605		Cyclosporine|Dexamethasone	8.7	2
ZNF266	10781	Uveitis	MESH:D014605		Cyclosporine|Dexamethasone	8.7	2
ZNF564	163050	Uveitis	MESH:D014605		Cyclosporine|Dexamethasone	8.7	2
GUCA2A	2980	Uveitis	MESH:D014605		Cyclosporine|Sirolimus	8.72	2
KLHL36	79786	Uveitis	MESH:D014605		Cyclosporine|Lipopolysaccharides	8.73	4
SERPINB4	6318	Uveitis	MESH:D014605		Lipopolysaccharides|Methotrexate	8.73	3
HMGCS2	3158	Uveitis	MESH:D014605		Cyclosporine|Dexamethasone|Methotrexate	8.74	3
ZNF282	8427	Uveitis	MESH:D014605		Dexamethasone|Methotrexate	8.75	2
CASP12	100506742	Uveitis	MESH:D014605		Deferoxamine|Lipopolysaccharides|Sirolimus	8.76	4
GRIN1	2902	Uveitis	MESH:D014605		Capsaicin|Cyclosporine|Dexamethasone	8.76	3
KLF6	1316	Uveitis	MESH:D014605		Cyclosporine|Lipopolysaccharides|Sirolimus	8.76	4
KCNK9	51305	Uveitis	MESH:D014605		Methotrexate|Quinidine	8.77	2
PSAT1	29968	Uveitis	MESH:D014605		Cyclosporine|Dexamethasone|Lipopolysaccharides	8.77	4
ANXA2P3	305	Uveitis	MESH:D014605		Cyclosporine|Dexamethasone	8.78	2
ARHGAP5-AS1	84837	Uveitis	MESH:D014605		Cyclosporine|Dexamethasone	8.78	2
ATP5MJ	9556	Uveitis	MESH:D014605		Cyclosporine|Methotrexate	8.78	3
LGALS2B	393486	Uveitis	MESH:D014605		Cyclosporine|Dexamethasone	8.78	2
NFE2L1A	405781	Uveitis	MESH:D014605		Cyclosporine|Dexamethasone	8.78	2
OAZ2B	790945	Uveitis	MESH:D014605		Cyclosporine|Dexamethasone	8.78	2
RTF2	51507	Uveitis	MESH:D014605		Cyclosporine|Dexamethasone	8.78	2
TMEM170A	124491	Uveitis	MESH:D014605		Cyclosporine|Dexamethasone	8.78	2
TRMT61B	55006	Uveitis	MESH:D014605		Cyclosporine|Dexamethasone	8.78	2
ZNF384	171017	Uveitis	MESH:D014605		Cyclosporine|Dexamethasone	8.78	2
ZNF614	80110	Uveitis	MESH:D014605		Cyclosporine|Methotrexate	8.78	3
ZNF621	285268	Uveitis	MESH:D014605		Cyclosporine|Dexamethasone	8.78	2
HSPH1	10808	Uveitis	MESH:D014605		Cyclosporine|Deferoxamine|Lipopolysaccharides	8.79	5
FDPS	2224	Uveitis	MESH:D014605		Capsaicin|Cyclosporine|Dexamethasone	8.8	3
TMEM181	57583	Uveitis	MESH:D014605		Cyclosporine|Lipopolysaccharides	8.8	4
ZFP24	59057	Uveitis	MESH:D014605		Cyclosporine|Lipopolysaccharides	8.8	4
BMP4	652	Uveitis	MESH:D014605		Cyclosporine|Dexamethasone|Methotrexate	8.81	3
CACNG3	10368	Uveitis	MESH:D014605		Capsaicin|Dexamethasone	8.81	2
OAT	4942	Uveitis	MESH:D014605		Cyclosporine|Dexamethasone|Methotrexate	8.81	3
HSD11B2	3291	Uveitis	MESH:D014605		Cyclosporine|Dexamethasone|Prednisolone	8.82	3
COPRS	55352	Uveitis	MESH:D014605		Cyclosporine|N-(oxo-5,6-dihydrophenanthridin-2-yl)-N,N-dimethylacetamide hydrochloride	8.83	3
CYP26A1	1592	Uveitis	MESH:D014605		Cyclosporine|Dexamethasone|Lipopolysaccharides	8.83	4
PLK2	10769	Uveitis	MESH:D014605		Cyclosporine|Dexamethasone|Lipopolysaccharides	8.83	4
PTGR1	22949	Uveitis	MESH:D014605		Capsaicin|Cyclosporine|Dexamethasone	8.83	3
PYCARD	29108	Uveitis	MESH:D014605		Cyclosporine|Dexamethasone|Lipopolysaccharides	8.83	4
ARNT	405	Uveitis	MESH:D014605		Deferoxamine|Dexamethasone|Methotrexate	8.84	3
CRH	1392	Uveitis	MESH:D014605		Dexamethasone|Lipopolysaccharides|Prednisolone	8.84	5
HTR1F	3355	Uveitis	MESH:D014605		Capsaicin|Cyclosporine	8.84	3
ICE1	23379	Uveitis	MESH:D014605		Cyclosporine|tamibarotene	8.84	3
NR1I3	9970	Uveitis	MESH:D014605		Cyclosporine|Dexamethasone|Lipopolysaccharides|Methotrexate	8.84	5
AFP4	568707	Uveitis	MESH:D014605		Cyclosporine|Dexamethasone	8.85	2
PABPC3	5042	Uveitis	MESH:D014605		Cyclosporine|Dexamethasone	8.85	2
RDH12L	494176	Uveitis	MESH:D014605		Cyclosporine|Dexamethasone	8.85	2
S100A12	6283	Uveitis	MESH:D014605		Lipopolysaccharides|Methotrexate	8.85	3
SPART	23111	Uveitis	MESH:D014605		Cyclosporine|Methotrexate	8.85	3
VRTN	55237	Uveitis	MESH:D014605		Cyclosporine|Dexamethasone	8.85	2
ZNF639	51193	Uveitis	MESH:D014605		Cyclosporine|Methotrexate	8.85	3
BPI	671	Uveitis	MESH:D014605		Lipopolysaccharides|tamibarotene	8.87	3
GBP7	388646	Uveitis	MESH:D014605		Cyclosporine|Lipopolysaccharides	8.87	4
ZFP36	7538	Uveitis	MESH:D014605		Cyclosporine|Dexamethasone|Lipopolysaccharides	8.87	4
POTEF	728378	Uveitis	MESH:D014605		Dexamethasone|Methotrexate	8.88	2
UGT1A9	54600	Uveitis	MESH:D014605		Capsaicin|Dexamethasone|Methotrexate	8.88	3
ZNF317	57693	Uveitis	MESH:D014605		Dexamethasone|Methotrexate	8.88	2
AAR2	25980	Uveitis	MESH:D014605		Dexamethasone|Lipopolysaccharides	8.9	3
FTMT	94033	Uveitis	MESH:D014605		Deferoxamine|Lipopolysaccharides	8.9	3
JUND	3727	Uveitis	MESH:D014605		Capsaicin|Cyclosporine|Lipopolysaccharides	8.9	5
MIR181D	574457	Uveitis	MESH:D014605		Dexamethasone|Lipopolysaccharides	8.9	3
ZFP2	80108	Uveitis	MESH:D014605		Capsaicin|Methotrexate	8.9	2
ASS1	445	Uveitis	MESH:D014605		Cyclosporine|Dexamethasone|Methotrexate	8.92	3
ASCL1A	30466	Uveitis	MESH:D014605		Cyclosporine|Dexamethasone	8.93	2
C17ORF49	124944	Uveitis	MESH:D014605		Cyclosporine|Dexamethasone	8.93	2
C4ORF48	401115	Uveitis	MESH:D014605		Cyclosporine|Dexamethasone	8.93	2
C6ORF136	221545	Uveitis	MESH:D014605		Cyclosporine|Dexamethasone	8.93	2
DHDH.1	406433	Uveitis	MESH:D014605		Cyclosporine|Dexamethasone	8.93	2
MGLL	11343	Uveitis	MESH:D014605		Cyclosporine|Dexamethasone|Lipopolysaccharides	8.93	4
MYBPHA	393530	Uveitis	MESH:D014605		Cyclosporine|Dexamethasone	8.93	2
PFKMB	568001	Uveitis	MESH:D014605		Cyclosporine|Dexamethasone	8.93	2
PGBD3	267004	Uveitis	MESH:D014605		Cyclosporine|Dexamethasone	8.93	2
TCEAL4	79921	Uveitis	MESH:D014605		Cyclosporine|Dexamethasone	8.93	2
ZXDA	7789	Uveitis	MESH:D014605		Cyclosporine|Methotrexate	8.93	3
CYP2C8	1558	Uveitis	MESH:D014605		Cyclosporine|Dexamethasone|Trimethoprim	8.94	3
MCM6	4175	Uveitis	MESH:D014605		Cyclosporine|Lipopolysaccharides|Methotrexate	8.94	5
MMP14	4323	Uveitis	MESH:D014605		Capsaicin|Cyclosporine|Lipopolysaccharides	8.94	5
TGFBR1	7046	Uveitis	MESH:D014605		Cyclosporine|Dexamethasone|Lipopolysaccharides	8.94	4
SULT2A1	6822	Uveitis	MESH:D014605		Cyclosporine|Dexamethasone|Methotrexate	8.95	3
AURKB	9212	Uveitis	MESH:D014605		Cyclosporine|N-(oxo-5,6-dihydrophenanthridin-2-yl)-N,N-dimethylacetamide hydrochloride|Sirolimus	8.97	3
G0S2	50486	Uveitis	MESH:D014605		Cyclosporine|Dexamethasone|Lipopolysaccharides	8.97	4
MCM2	4171	Uveitis	MESH:D014605		Cyclosporine|Dexamethasone|Sirolimus	8.97	2
NKX2-6	137814	Uveitis	MESH:D014605		Dexamethasone|Lipopolysaccharides	8.97	3
COL4A1	1282	Uveitis	MESH:D014605		Cyclosporine|Dexamethasone|Lipopolysaccharides	8.99	4
ESR1	2099	Uveitis	MESH:D014605		Cyclosporine|Dexamethasone|Lipopolysaccharides|Sirolimus|tamibarotene	9	5
GPX4	2879	Uveitis	MESH:D014605		Capsaicin|Deferoxamine|N-(oxo-5,6-dihydrophenanthridin-2-yl)-N,N-dimethylacetamide hydrochloride	9	3
HERPUD1	9709	Uveitis	MESH:D014605		Cyclosporine|Lipopolysaccharides|Methotrexate	9	5
IRS2	8660	Uveitis	MESH:D014605		Cyclosporine|Dexamethasone|Lipopolysaccharides	9	4
ITPR1	3708	Uveitis	MESH:D014605		Dexamethasone|Methotrexate|Sirolimus	9	2
CDKN1C	1028	Uveitis	MESH:D014605		Cyclosporine|Dexamethasone|Lipopolysaccharides	9.01	4
TUBA1A	7846	Uveitis	MESH:D014605		Cyclosporine|Dexamethasone|Methotrexate	9.01	3
XRRA1	143570	Uveitis	MESH:D014605		Cyclosporine|Methotrexate	9.01	3
C11ORF71	54494	Uveitis	MESH:D014605		Cyclosporine|Dexamethasone	9.02	2
CCDC110	256309	Uveitis	MESH:D014605		Cyclosporine|Lipopolysaccharides	9.02	4
CHI3L2	1117	Uveitis	MESH:D014605		Cyclosporine|Dexamethasone	9.02	2
CKB	1152	Uveitis	MESH:D014605		Cyclosporine|Deferoxamine|Dexamethasone	9.02	3
LYG1	129530	Uveitis	MESH:D014605		Cyclosporine|Dexamethasone	9.02	2
MYLIPB	565911	Uveitis	MESH:D014605		Cyclosporine|Dexamethasone	9.02	2
STAG3L1	54441	Uveitis	MESH:D014605		Cyclosporine|Dexamethasone	9.02	2
UGT5A2	767756	Uveitis	MESH:D014605		Cyclosporine|Dexamethasone	9.02	2
EZR	7430	Uveitis	MESH:D014605		Cyclosporine|Lipopolysaccharides|Methotrexate	9.04	5
GLP2R	9340	Uveitis	MESH:D014605		Dexamethasone|Methotrexate	9.04	2
PCDHGA3	56112	Uveitis	MESH:D014605		Dexamethasone|Methotrexate	9.04	2
CBR1	873	Uveitis	MESH:D014605		Cyclosporine|Dexamethasone|Lipopolysaccharides	9.07	4
NPIPB3	23117	Uveitis	MESH:D014605		Dexamethasone|tamibarotene	9.07	2
CPT2	1376	Uveitis	MESH:D014605		Cyclosporine|Dexamethasone|Sirolimus	9.08	2
F2R	2149	Uveitis	MESH:D014605		Cyclosporine|Dexamethasone|lipopolysaccharide, E. coli O26-B6	9.09	4
FMO1	2326	Uveitis	MESH:D014605		Cyclosporine|Dexamethasone|Lipopolysaccharides	9.09	4
PGK1	5230	Uveitis	MESH:D014605		Cyclosporine|Deferoxamine|Dexamethasone	9.09	3
CCNG2	901	Uveitis	MESH:D014605		Cyclosporine|Prednisolone|Sirolimus	9.1	3
CENPF	1063	Uveitis	MESH:D014605		Cyclosporine|Dexamethasone|Methotrexate	9.1	3
KLF9	687	Uveitis	MESH:D014605		Cyclosporine|Dexamethasone|tamibarotene	9.1	3
CAVIN4B	494036	Uveitis	MESH:D014605		Cyclosporine|Dexamethasone	9.11	2
CREM	1390	Uveitis	MESH:D014605		Cyclosporine|Lipopolysaccharides|Methotrexate	9.11	5
RTN2B	562639	Uveitis	MESH:D014605		Cyclosporine|Dexamethasone	9.11	2
SLC2A11B	564970	Uveitis	MESH:D014605		Cyclosporine|Dexamethasone	9.11	2
SLX1A	548593	Uveitis	MESH:D014605		Cyclosporine|Dexamethasone	9.11	2
TVP23C	201158	Uveitis	MESH:D014605		Cyclosporine|Dexamethasone	9.11	2
ZFP281	226442	Uveitis	MESH:D014605		Cyclosporine|Dexamethasone	9.11	2
CXCL5	6374	Uveitis	MESH:D014605		Capsaicin|Dexamethasone|Lipopolysaccharides	9.12	4
CYP3A2	266682	Uveitis	MESH:D014605		Capsaicin|Dexamethasone|Endotoxins	9.12	2
NCOA2	10499	Uveitis	MESH:D014605		Dexamethasone|Lipopolysaccharides|Methotrexate	9.12	4
SMIM12	113444	Uveitis	MESH:D014605		Dexamethasone|Methotrexate	9.12	2
AMY2A3	100043686	Uveitis	MESH:D014605		Capsaicin|Dexamethasone	9.13	2
CD1A	909	Uveitis	MESH:D014605		Lipopolysaccharides|Methotrexate	9.13	3
CITED2	10370	Uveitis	MESH:D014605		Cyclosporine|Dexamethasone|Lipopolysaccharides	9.13	4
MIR106A	406899	Uveitis	MESH:D014605		Dexamethasone|Lipopolysaccharides	9.13	3
SOCS2	8835	Uveitis	MESH:D014605		Cyclosporine|Dexamethasone|Lipopolysaccharides	9.13	4
MAP3K5	4217	Uveitis	MESH:D014605		Deferoxamine|Dexamethasone|Lipopolysaccharides	9.15	4
ATF2	1386	Uveitis	MESH:D014605		Cyclosporine|Lipopolysaccharides|Methotrexate	9.16	5
DHFR	1719	Uveitis	MESH:D014605		Cyclosporine|Methotrexate|Trimethoprim	9.16	4
HP	3240	Uveitis	MESH:D014605		Cyclosporine|Dexamethasone|Lipopolysaccharides	9.16	4
NCOA1	8648	Uveitis	MESH:D014605		Cyclosporine|Dexamethasone|Lipopolysaccharides	9.16	4
PRKCE	5581	Uveitis	MESH:D014605		Capsaicin|Lipopolysaccharides|Methotrexate	9.17	4
APOA4	337	Uveitis	MESH:D014605		Cyclosporine|Dexamethasone|Lipopolysaccharides	9.18	4
BTG1	694	Uveitis	MESH:D014605		Cyclosporine|Dexamethasone|Lipopolysaccharides	9.19	4
EPAS1	2034	Uveitis	MESH:D014605		Cyclosporine|Deferoxamine|Methotrexate	9.19	4
MGP	4256	Uveitis	MESH:D014605		Cyclosporine|Dexamethasone|Lipopolysaccharides	9.19	4
ZNF543	125919	Uveitis	MESH:D014605		Dexamethasone|Methotrexate	9.2	2
ATF5B	567253	Uveitis	MESH:D014605		Cyclosporine|Dexamethasone	9.21	2
BRF1A	334402	Uveitis	MESH:D014605		Cyclosporine|Dexamethasone	9.21	2
C5ORF15	56951	Uveitis	MESH:D014605		Cyclosporine|Dexamethasone	9.21	2
FEZF1	389549	Uveitis	MESH:D014605		Cyclosporine|Dexamethasone	9.21	2
FOXE3	2301	Uveitis	MESH:D014605		Capsaicin|Methotrexate	9.21	2
JMJD7-PLA2G4B	8681	Uveitis	MESH:D014605		Cyclosporine|Dexamethasone	9.21	2
MFSD12A	561964	Uveitis	MESH:D014605		Cyclosporine|Dexamethasone	9.21	2
NMRAL2P	344887	Uveitis	MESH:D014605		Cyclosporine|Dexamethasone	9.21	2
RHCGL1	563826	Uveitis	MESH:D014605		Cyclosporine|Dexamethasone	9.21	2
SELENBP1	8991	Uveitis	MESH:D014605		Cyclosporine|Dexamethasone|Lipopolysaccharides	9.21	4
TPMT.2	573111	Uveitis	MESH:D014605		Cyclosporine|Dexamethasone	9.21	2
UMAD1	729852	Uveitis	MESH:D014605		Cyclosporine|Dexamethasone	9.21	2
ATP1A1	476	Uveitis	MESH:D014605		Cyclosporine|Lipopolysaccharides|Methotrexate	9.22	5
ATP1B1	481	Uveitis	MESH:D014605		Cyclosporine|Dexamethasone|Lipopolysaccharides	9.22	4
COX7B2	170712	Uveitis	MESH:D014605		Dexamethasone|Lipopolysaccharides	9.22	3
DCN	1634	Uveitis	MESH:D014605		Cyclosporine|Dexamethasone|Methotrexate	9.22	3
FOSL2	2355	Uveitis	MESH:D014605		Cyclosporine|Dexamethasone|Lipopolysaccharides	9.22	4
HSD17B4	3295	Uveitis	MESH:D014605		Cyclosporine|Dexamethasone|Methotrexate	9.22	3
GAD1	2571	Uveitis	MESH:D014605		Cyclosporine|Dexamethasone|Methotrexate	9.23	3
HSPA2	3306	Uveitis	MESH:D014605		Cyclosporine|Dexamethasone|Lipopolysaccharides	9.24	4
CYP24A1	1591	Uveitis	MESH:D014605		Cyclosporine|Dexamethasone|tamibarotene	9.25	3
CYP7B1	9420	Uveitis	MESH:D014605		Cyclosporine|Dexamethasone|Lipopolysaccharides	9.25	4
DNAJA1	3301	Uveitis	MESH:D014605		Cyclosporine|Dexamethasone|Methotrexate	9.25	3
ECH1	1891	Uveitis	MESH:D014605		Cyclosporine|Dexamethasone|Methotrexate	9.25	3
TSPO	706	Uveitis	MESH:D014605		Cyclosporine|lipopolysaccharide, E. coli O26-B6|Lipopolysaccharides	9.25	6
ZNF628	89887	Uveitis	MESH:D014605		Cyclosporine|Sirolimus	9.25	2
DPYD	1806	Uveitis	MESH:D014605		Cyclosporine|Lipopolysaccharides|Sirolimus	9.26	4
KIF20A	10112	Uveitis	MESH:D014605		Cyclosporine|Dexamethasone|Methotrexate	9.28	3
GH1	2688	Uveitis	MESH:D014605		Capsaicin|Dexamethasone|Lipopolysaccharides	9.29	4
LMNB1	4001	Uveitis	MESH:D014605		Cyclosporine|Methotrexate|tamibarotene	9.29	4
OIP5-AS1	729082	Uveitis	MESH:D014605		Dexamethasone|Methotrexate	9.29	2
KIAA0319L	79932	Uveitis	MESH:D014605		Cyclosporine|Dexamethasone	9.31	2
PPP1R3C	5507	Uveitis	MESH:D014605		Cyclosporine|Dexamethasone|Methotrexate	9.31	3
UHRF1	29128	Uveitis	MESH:D014605		Cyclosporine|Dexamethasone|Methotrexate	9.31	3
SYP	6855	Uveitis	MESH:D014605		Cyclosporine|Dexamethasone|Lipopolysaccharides	9.32	4
PBK	55872	Uveitis	MESH:D014605		Cyclosporine|Lipopolysaccharides|Methotrexate	9.33	5
KITLG	4254	Uveitis	MESH:D014605		Dexamethasone|Lipopolysaccharides|Methotrexate	9.34	4
CTSC	1075	Uveitis	MESH:D014605		Cyclosporine|Dexamethasone|Lipopolysaccharides	9.35	4
SORD	6652	Uveitis	MESH:D014605		Cyclosporine|Dexamethasone|Lipopolysaccharides	9.35	4
C11ORF1	64776	Uveitis	MESH:D014605		Cyclosporine|Methotrexate	9.36	3
DNMT3B	1789	Uveitis	MESH:D014605		Cyclosporine|Deferoxamine|Dexamethasone	9.36	3
UBXD2	100301723	Uveitis	MESH:D014605		Cyclosporine|Methotrexate	9.36	3
ZNF333	84449	Uveitis	MESH:D014605		Cyclosporine|Methotrexate	9.36	3
ADORA2A	135	Uveitis	MESH:D014605		Lipopolysaccharides|Methotrexate|Prednisolone	9.37	5
E2F8	79733	Uveitis	MESH:D014605		Cyclosporine|Lipopolysaccharides|Methotrexate	9.37	5
GSTO1	9446	Uveitis	MESH:D014605		Cyclosporine|Dexamethasone|tamibarotene	9.37	3
NEUROD6	63974	Uveitis	MESH:D014605		Cyclosporine|Lipopolysaccharides	9.37	4
ANXA4	307	Uveitis	MESH:D014605		Cyclosporine|Dexamethasone|Lipopolysaccharides	9.38	4
CDC6	990	Uveitis	MESH:D014605		Cyclosporine|Lipopolysaccharides|tamibarotene	9.39	5
FYN	2534	Uveitis	MESH:D014605		Cyclosporine|Dexamethasone|tamibarotene	9.39	3
GHR	2690	Uveitis	MESH:D014605		Capsaicin|Cyclosporine|Dexamethasone	9.39	3
SNAI3-AS1	197187	Uveitis	MESH:D014605		Dexamethasone|Methotrexate	9.39	2
AVP	551	Uveitis	MESH:D014605		Dexamethasone|Lipopolysaccharides|Methotrexate	9.4	4
IL33	90865	Uveitis	MESH:D014605		Dexamethasone|Lipopolysaccharides|N-(oxo-5,6-dihydrophenanthridin-2-yl)-N,N-dimethylacetamide hydrochloride	9.4	4
STAT5B	6777	Uveitis	MESH:D014605		Dexamethasone|Lipopolysaccharides|tamibarotene	9.4	4
BUB1	699	Uveitis	MESH:D014605		Cyclosporine|Methotrexate|Sirolimus	9.41	3
CTSS	1520	Uveitis	MESH:D014605		Cyclosporine|Lipopolysaccharides|Methotrexate	9.41	5
ATP6V1BA	359839	Uveitis	MESH:D014605		Cyclosporine|Dexamethasone	9.42	2
DIMT1L	445162	Uveitis	MESH:D014605		Cyclosporine|Dexamethasone	9.42	2
FOXN3-AS1	400236	Uveitis	MESH:D014605		Cyclosporine|Dexamethasone	9.42	2
LILRA2	11027	Uveitis	MESH:D014605		Cyclosporine|tamibarotene	9.42	3
PFKFB3	5209	Uveitis	MESH:D014605		Cyclosporine|Dexamethasone|Lipopolysaccharides	9.42	4
SLC38A2	54407	Uveitis	MESH:D014605		Cyclosporine|Dexamethasone|Lipopolysaccharides	9.42	4
STC1L	393511	Uveitis	MESH:D014605		Cyclosporine|Dexamethasone	9.42	2
STK24A	555297	Uveitis	MESH:D014605		Cyclosporine|Dexamethasone	9.42	2
TMPRSS2	7113	Uveitis	MESH:D014605		Cyclosporine|Dexamethasone|Quinidine	9.42	3
TPM3	7170	Uveitis	MESH:D014605		Cyclosporine|Dexamethasone|Lipopolysaccharides	9.42	4
FBN1	2200	Uveitis	MESH:D014605		Cyclosporine|Dexamethasone|Lipopolysaccharides	9.43	4
GJB2	2706	Uveitis	MESH:D014605		Cyclosporine|Dexamethasone|Lipopolysaccharides	9.43	4
SLC27A2	11001	Uveitis	MESH:D014605		Cyclosporine|Dexamethasone|Methotrexate	9.43	3
UCHL1	7345	Uveitis	MESH:D014605		Cyclosporine|Dexamethasone|Endotoxins	9.44	2
WNT5A	7474	Uveitis	MESH:D014605		Cyclosporine|Lipopolysaccharides|Methotrexate	9.44	5
CFL1	1072	Uveitis	MESH:D014605		Capsaicin|Dexamethasone|Lipopolysaccharides	9.45	4
EZH2	2146	Uveitis	MESH:D014605		Cyclosporine|Dexamethasone|Methotrexate	9.45	3
RBP1	5947	Uveitis	MESH:D014605		Cyclosporine|Dexamethasone|Lipopolysaccharides	9.45	4
TUBB2A	7280	Uveitis	MESH:D014605		Cyclosporine|Dexamethasone|Methotrexate	9.45	3
PNMA6A	84968	Uveitis	MESH:D014605		Cyclosporine|Methotrexate	9.46	3
SMAD7	4092	Uveitis	MESH:D014605		Cyclosporine|Dexamethasone|Methotrexate	9.46	3
UNG	7374	Uveitis	MESH:D014605		Cyclosporine|Dexamethasone|Methotrexate	9.46	3
DAPK1	1612	Uveitis	MESH:D014605		Cyclosporine|Dexamethasone|Lipopolysaccharides	9.47	4
SULT1E1	6783	Uveitis	MESH:D014605		Dexamethasone|Lipopolysaccharides|Methotrexate	9.47	4
IGFBP4	3487	Uveitis	MESH:D014605		Cyclosporine|Dexamethasone|Methotrexate	9.48	3
PRKN	5071	Uveitis	MESH:D014605		Cyclosporine|Lipopolysaccharides|Sirolimus	9.48	4
ZFP472	224691	Uveitis	MESH:D014605		Cyclosporine|Lipopolysaccharides	9.48	4
BUB1B	701	Uveitis	MESH:D014605		Cyclosporine|Methotrexate|Sirolimus	9.49	3
NUSAP1	51203	Uveitis	MESH:D014605		Cyclosporine|Lipopolysaccharides|Methotrexate	9.49	5
PDCD4	27250	Uveitis	MESH:D014605		Cyclosporine|Prednisolone|Sirolimus	9.49	3
RND3	390	Uveitis	MESH:D014605		Cyclosporine|Lipopolysaccharides|Methotrexate	9.49	5
ZNF407	55628	Uveitis	MESH:D014605		Dexamethasone|Methotrexate	9.49	2
ABCC5	10057	Uveitis	MESH:D014605		Dexamethasone|lipopolysaccharide, E. coli O26-B6|Methotrexate	9.5	4
PRDX3	10935	Uveitis	MESH:D014605		Cyclosporine|Dexamethasone|Lipopolysaccharides	9.5	4
ZFAND2A	90637	Uveitis	MESH:D014605		Cyclosporine|Dexamethasone|Methotrexate	9.5	3
CYP2C11	29277	Uveitis	MESH:D014605		Cyclosporine|Dexamethasone|Endotoxins	9.51	2
FADS1	3992	Uveitis	MESH:D014605		Cyclosporine|Dexamethasone|Methotrexate	9.51	3
ETV5B	30452	Uveitis	MESH:D014605		Cyclosporine|Dexamethasone	9.53	2
ITPR1A	567611	Uveitis	MESH:D014605		Cyclosporine|Dexamethasone	9.53	2
OSGN1	393155	Uveitis	MESH:D014605		Cyclosporine|Dexamethasone	9.53	2
SLC2A11L	564849	Uveitis	MESH:D014605		Cyclosporine|Dexamethasone	9.53	2
STAG3L2	442582	Uveitis	MESH:D014605		Cyclosporine|Dexamethasone	9.53	2
TAS2R31	259290	Uveitis	MESH:D014605		Cyclosporine|Dexamethasone	9.53	2
UPP1	7378	Uveitis	MESH:D014605		Cyclosporine|Dexamethasone|Methotrexate	9.53	3
SERPINB2	5055	Uveitis	MESH:D014605		Dexamethasone|Lipopolysaccharides|tamibarotene	9.54	4
CAPN2	824	Uveitis	MESH:D014605		Cyclosporine|Dexamethasone|Lipopolysaccharides	9.55	4
HSD17B7	51478	Uveitis	MESH:D014605		Cyclosporine|Dexamethasone|Lipopolysaccharides	9.55	4
MDH1	4190	Uveitis	MESH:D014605		Capsaicin|Cyclosporine|Dexamethasone	9.55	3
SLC11A2	4891	Uveitis	MESH:D014605		Cyclosporine|Deferoxamine|Lipopolysaccharides	9.55	5
AIF1	199	Uveitis	MESH:D014605		Lipopolysaccharides|N-(oxo-5,6-dihydrophenanthridin-2-yl)-N,N-dimethylacetamide hydrochloride|tamibarotene	9.57	4
COL18A1	80781	Uveitis	MESH:D014605		Capsaicin|Cyclosporine|Dexamethasone	9.57	3
HEXB	3074	Uveitis	MESH:D014605		Cyclosporine|Dexamethasone|Lipopolysaccharides	9.57	4
LINC01128	643837	Uveitis	MESH:D014605		Cyclosporine|Methotrexate	9.57	3
HADHA	3030	Uveitis	MESH:D014605		Cyclosporine|Dexamethasone|Methotrexate	9.58	3
PHLPP	35178	Uveitis	MESH:D014605		Cyclosporine|Lipopolysaccharides	9.58	4
EIF4E	1977	Uveitis	MESH:D014605		Dexamethasone|Lipopolysaccharides|Sirolimus	9.59	3
SPTBN1	6711	Uveitis	MESH:D014605		Cyclosporine|Dexamethasone|Lipopolysaccharides	9.59	4
UGT1A7	54577	Uveitis	MESH:D014605		Capsaicin|Dexamethasone|Lipopolysaccharides	9.59	4
CYP19A1	1588	Uveitis	MESH:D014605		Cyclosporine|Dexamethasone|Lipopolysaccharides|Methotrexate	9.6	5
GUSBP14	11039	Uveitis	MESH:D014605		Dexamethasone|Methotrexate	9.6	2
KIF2C	11004	Uveitis	MESH:D014605		Cyclosporine|Dexamethasone|Methotrexate	9.6	3
SLC6A9	6536	Uveitis	MESH:D014605		Cyclosporine|Dexamethasone|Methotrexate	9.6	3
TNFRSF9	3604	Uveitis	MESH:D014605		Cyclosporine|Dexamethasone|Methotrexate	9.6	3
IGF2R	3482	Uveitis	MESH:D014605		Cyclosporine|Dexamethasone|Lipopolysaccharides	9.61	4
KIF23	9493	Uveitis	MESH:D014605		Cyclosporine|Methotrexate|N-(oxo-5,6-dihydrophenanthridin-2-yl)-N,N-dimethylacetamide hydrochloride	9.61	4
MT1X	4501	Uveitis	MESH:D014605		Cyclosporine|Dexamethasone|Lipopolysaccharides	9.61	4
NRF1	4899	Uveitis	MESH:D014605		Cyclosporine|Dexamethasone|N-(oxo-5,6-dihydrophenanthridin-2-yl)-N,N-dimethylacetamide hydrochloride	9.61	3
COX1	4512	Uveitis	MESH:D014605		Deferoxamine|Dexamethasone|N-(oxo-5,6-dihydrophenanthridin-2-yl)-N,N-dimethylacetamide hydrochloride	9.62	3
ZEB1	6935	Uveitis	MESH:D014605		Cyclosporine|Dexamethasone|Methotrexate	9.62	3
LIPG	9388	Uveitis	MESH:D014605		Cyclosporine|Dexamethasone|Lipopolysaccharides	9.63	4
DAB2	1601	Uveitis	MESH:D014605		Cyclosporine|Dexamethasone|Methotrexate	9.64	3
ENO3	2027	Uveitis	MESH:D014605		Cyclosporine|Dexamethasone|Methotrexate	9.64	3
MYL9	10398	Uveitis	MESH:D014605		Capsaicin|Cyclosporine|Lipopolysaccharides	9.65	5
SERPINH1	871	Uveitis	MESH:D014605		Cyclosporine|Lipopolysaccharides|Methotrexate	9.65	5
ALDOCA	792692	Uveitis	MESH:D014605		Cyclosporine|Dexamethasone	9.66	2
CD80	941	Uveitis	MESH:D014605		Capsaicin|Lipopolysaccharides|Sirolimus	9.66	4
FAM156A	29057	Uveitis	MESH:D014605		Cyclosporine|Dexamethasone	9.66	2
KLHL24B	393412	Uveitis	MESH:D014605		Cyclosporine|Dexamethasone	9.66	2
PRKACA	5566	Uveitis	MESH:D014605		Capsaicin|Dexamethasone|tamibarotene	9.66	3
PROS1	5627	Uveitis	MESH:D014605		Cyclosporine|Lipopolysaccharides|Methotrexate	9.66	5
RPL23AP32	56969	Uveitis	MESH:D014605		Cyclosporine|Dexamethasone	9.66	2
S100B	6285	Uveitis	MESH:D014605		Capsaicin|Cyclosporine|Dexamethasone	9.66	3
SPTAN1	6709	Uveitis	MESH:D014605		Cyclosporine|Dexamethasone|Methotrexate	9.66	3
TMPRSS13A	559754	Uveitis	MESH:D014605		Cyclosporine|Dexamethasone	9.66	2
USP30-AS1	100131733	Uveitis	MESH:D014605		Cyclosporine|Dexamethasone	9.66	2
CS	1431	Uveitis	MESH:D014605		Cyclosporine|Dexamethasone|Sirolimus	9.67	2
HMGCR	3156	Uveitis	MESH:D014605		Cyclosporine|Dexamethasone|Lipopolysaccharides|Sirolimus	9.67	4
INHBE	83729	Uveitis	MESH:D014605		Cyclosporine|Lipopolysaccharides|Quinidine	9.68	5
MAFB	9935	Uveitis	MESH:D014605		Cyclosporine|Lipopolysaccharides|Methotrexate	9.68	5
RAN	5901	Uveitis	MESH:D014605		Dexamethasone|Lipopolysaccharides|Methotrexate	9.68	4
SLC22A7	10864	Uveitis	MESH:D014605		Cyclosporine|Dexamethasone|Methotrexate	9.68	3
VCAN	1462	Uveitis	MESH:D014605		Cyclosporine|Dexamethasone|Sirolimus	9.69	2
BMF	90427	Uveitis	MESH:D014605		Cyclosporine|Dexamethasone|Lipopolysaccharides	9.7	4
OSER1-DT	100505783	Uveitis	MESH:D014605		Cyclosporine|Lipopolysaccharides	9.7	4
SESN1	27244	Uveitis	MESH:D014605		Cyclosporine|Dexamethasone|Lipopolysaccharides	9.7	4
ITGB4	3691	Uveitis	MESH:D014605		Cyclosporine|Dexamethasone|Methotrexate	9.71	3
KLK1C10	292858	Uveitis	MESH:D014605		Cyclosporine|Sirolimus	9.71	2
SIGMAR1	10280	Uveitis	MESH:D014605		Cyclosporine|Dexamethasone|Methotrexate	9.71	3
SLC12A2	6558	Uveitis	MESH:D014605		Capsaicin|Cyclosporine|Dexamethasone	9.71	3
USP2	9099	Uveitis	MESH:D014605		Cyclosporine|Dexamethasone|Methotrexate	9.71	3
TBL1Y	90665	Uveitis	MESH:D014605		Dexamethasone|Methotrexate	9.72	2
AK4	205	Uveitis	MESH:D014605		Cyclosporine|Dexamethasone|tamibarotene	9.73	3
GJB1	2705	Uveitis	MESH:D014605		Cyclosporine|Dexamethasone|Prednisolone	9.73	3
GJD4	219770	Uveitis	MESH:D014605		Dexamethasone|Lipopolysaccharides	9.73	3
SLC1A1	6505	Uveitis	MESH:D014605		Cyclosporine|Dexamethasone|tamibarotene	9.73	3
SLC1A5	6510	Uveitis	MESH:D014605		Cyclosporine|Dexamethasone|Lipopolysaccharides	9.74	4
AHNAK	79026	Uveitis	MESH:D014605		Cyclosporine|Dexamethasone|tamibarotene	9.75	3
COL5A2	1290	Uveitis	MESH:D014605		Cyclosporine|Dexamethasone|Methotrexate	9.75	3
PECAM1	5175	Uveitis	MESH:D014605		Dexamethasone|lipopolysaccharide, E. coli O26-B6|Lipopolysaccharides	9.75	5
PTHLH	5744	Uveitis	MESH:D014605		Cyclosporine|Dexamethasone|Methotrexate	9.75	3
SLC16A3	9123	Uveitis	MESH:D014605		Cyclosporine|Dexamethasone|tamibarotene	9.75	3
TUBA4A	7277	Uveitis	MESH:D014605		Cyclosporine|Dexamethasone|tamibarotene	9.75	3
H1F3	14957	Uveitis	MESH:D014605		Lipopolysaccharides|N-(oxo-5,6-dihydrophenanthridin-2-yl)-N,N-dimethylacetamide hydrochloride	9.76	3
ACTN1	87	Uveitis	MESH:D014605		Cyclosporine|Dexamethasone|N-(oxo-5,6-dihydrophenanthridin-2-yl)-N,N-dimethylacetamide hydrochloride	9.77	3
TAT	6898	Uveitis	MESH:D014605		Cyclosporine|Dexamethasone|Prednisolone	9.77	3
ALCAM	214	Uveitis	MESH:D014605		Cyclosporine|Dexamethasone|Lipopolysaccharides	9.79	4
ANO9A	100126106	Uveitis	MESH:D014605		Cyclosporine|Dexamethasone	9.79	2
FLVCR2B	569329	Uveitis	MESH:D014605		Cyclosporine|Dexamethasone	9.79	2
GREB1	9687	Uveitis	MESH:D014605		Cyclosporine|Dexamethasone|Lipopolysaccharides	9.79	4
HNRNPCL1	343069	Uveitis	MESH:D014605		Cyclosporine|Dexamethasone	9.79	2
INHBB	3625	Uveitis	MESH:D014605		Cyclosporine|Dexamethasone|Lipopolysaccharides	9.79	4
S1PR1	1901	Uveitis	MESH:D014605		Cyclosporine|Lipopolysaccharides|Sirolimus	9.79	4
TFAP2A	7020	Uveitis	MESH:D014605		Cyclosporine|Dexamethasone|Methotrexate	9.79	3
TXLNBB	564166	Uveitis	MESH:D014605		Cyclosporine|Dexamethasone	9.79	2
CD274	29126	Uveitis	MESH:D014605		Dexamethasone|Lipopolysaccharides|Methotrexate	9.8	4
GPER1	2852	Uveitis	MESH:D014605		Cyclosporine|Dexamethasone|Sirolimus	9.8	2
GUSB	2990	Uveitis	MESH:D014605		Dexamethasone|Lipopolysaccharides|Zymosan	9.8	4
CYP4A14	13119	Uveitis	MESH:D014605		Cyclosporine|Dexamethasone|Lipopolysaccharides	9.81	4
ETS2	2114	Uveitis	MESH:D014605		Cyclosporine|Dexamethasone|Lipopolysaccharides	9.81	4
IGFBP6	3489	Uveitis	MESH:D014605		Cyclosporine|Dexamethasone|Methotrexate	9.81	3
SFPQ	6421	Uveitis	MESH:D014605		Capsaicin|Cyclosporine|tamibarotene	9.81	4
SIK1	150094	Uveitis	MESH:D014605		Cyclosporine|Dexamethasone|Lipopolysaccharides	9.81	4
SLC7A12	140918	Uveitis	MESH:D014605		Cyclosporine|Sirolimus	9.81	2
TAS2R50	259296	Uveitis	MESH:D014605		Cyclosporine|Methotrexate	9.81	3
AKR1A1	10327	Uveitis	MESH:D014605		Capsaicin|Cyclosporine|Dexamethasone	9.82	3
CFD	1675	Uveitis	MESH:D014605		Dexamethasone|Lutein|Sirolimus	9.83	2
LCAT	3931	Uveitis	MESH:D014605		Cyclosporine|Dexamethasone|Lipopolysaccharides	9.83	4
MUC1	4582	Uveitis	MESH:D014605		Cyclosporine|Dexamethasone|Lipopolysaccharides	9.83	4
SLC5A5	6528	Uveitis	MESH:D014605		Cyclosporine|Dexamethasone|N-(oxo-5,6-dihydrophenanthridin-2-yl)-N,N-dimethylacetamide hydrochloride	9.84	3
DBI	1622	Uveitis	MESH:D014605		Cyclosporine|Dexamethasone|Methotrexate	9.85	3
MEF2C	4208	Uveitis	MESH:D014605		Cyclosporine|Dexamethasone|Methotrexate	9.85	3
MAP1B	4131	Uveitis	MESH:D014605		Cyclosporine|Dexamethasone|N-(oxo-5,6-dihydrophenanthridin-2-yl)-N,N-dimethylacetamide hydrochloride	9.86	3
SLC22A3	6581	Uveitis	MESH:D014605		Cyclosporine|Quinidine|Trimethoprim	9.86	4
GBP2	2634	Uveitis	MESH:D014605		Cyclosporine|Dexamethasone|Lipopolysaccharides	9.87	4
ATF5	22809	Uveitis	MESH:D014605		Cyclosporine|Dexamethasone|Methotrexate	9.89	3
CYP4B1	1580	Uveitis	MESH:D014605		Cyclosporine|Dexamethasone|Lipopolysaccharides	9.89	4
PRKDC	5591	Uveitis	MESH:D014605		Capsaicin|Dexamethasone|tamibarotene	9.89	3
SDHA	6389	Uveitis	MESH:D014605		Dexamethasone|Lipopolysaccharides|N-(oxo-5,6-dihydrophenanthridin-2-yl)-N,N-dimethylacetamide hydrochloride	9.9	4
FMO3	2328	Uveitis	MESH:D014605		Cyclosporine|Dexamethasone|Methotrexate	9.91	3
IL15	3600	Uveitis	MESH:D014605		Cyclosporine|Dexamethasone|Lipopolysaccharides	9.91	4
LIFR	3977	Uveitis	MESH:D014605		Cyclosporine|Dexamethasone|Lipopolysaccharides	9.91	4
MVK	4598	Uveitis	MESH:D014605		Cyclosporine|Dexamethasone|Lipopolysaccharides	9.91	4
PRKAA2	5563	Uveitis	MESH:D014605		Cyclosporine|Dexamethasone|Methotrexate	9.91	3
RDH2	107460	Uveitis	MESH:D014605		Dexamethasone|Prednisolone	9.91	3
TXNRD1	7296	Uveitis	MESH:D014605		Cyclosporine|Dexamethasone|Lutein|Methotrexate	9.91	4
GCG	2641	Uveitis	MESH:D014605		Capsaicin|Dexamethasone|Lipopolysaccharides	9.92	4
IFNB1	3456	Uveitis	MESH:D014605		Dexamethasone|lipopolysaccharide, E. coli O26-B6|Lipopolysaccharides	9.92	5
SLC9A3R1	9368	Uveitis	MESH:D014605		Cyclosporine|Dexamethasone|tamibarotene	9.92	3
LIG1	3978	Uveitis	MESH:D014605		Cyclosporine|Dexamethasone|Methotrexate	9.93	3
SERPING1	710	Uveitis	MESH:D014605		Cyclosporine|Dexamethasone|Lipopolysaccharides	9.93	4
TES	26136	Uveitis	MESH:D014605		Cyclosporine|Dexamethasone|Methotrexate	9.93	3
IGLL3P	91353	Uveitis	MESH:D014605		Cyclosporine|Dexamethasone	9.94	2
MHC1ZBA	791453	Uveitis	MESH:D014605		Cyclosporine|Dexamethasone	9.94	2
NSFB	554200	Uveitis	MESH:D014605		Cyclosporine|Dexamethasone	9.94	2
PLD1B	572492	Uveitis	MESH:D014605		Cyclosporine|Dexamethasone	9.94	2
RRAD	6236	Uveitis	MESH:D014605		Cyclosporine|Dexamethasone|Sirolimus	9.94	2
SPECC1LB	555467	Uveitis	MESH:D014605		Cyclosporine|Dexamethasone	9.94	2
ZWINT	11130	Uveitis	MESH:D014605		Cyclosporine|Dexamethasone|Sirolimus	9.94	2
COL12A1	1303	Uveitis	MESH:D014605		Cyclosporine|Dexamethasone|Lipopolysaccharides	9.95	4
MXD1	4084	Uveitis	MESH:D014605		Cyclosporine|Lipopolysaccharides|Methotrexate	9.95	5
PODXL	5420	Uveitis	MESH:D014605		Cyclosporine|Dexamethasone|Lipopolysaccharides	9.95	4
SSTR5-AS1	146336	Uveitis	MESH:D014605		Cyclosporine|Lipopolysaccharides	9.96	4
TARDBP	23435	Uveitis	MESH:D014605		Cyclosporine|Lipopolysaccharides|Sirolimus	9.96	4
CYP17A1	1586	Uveitis	MESH:D014605		Cyclosporine|Dexamethasone|Lipopolysaccharides|Methotrexate	9.97	5
IRAK1	3654	Uveitis	MESH:D014605		Cyclosporine|Lipopolysaccharides|Methotrexate	9.97	5
ROCK1	6093	Uveitis	MESH:D014605		Cyclosporine|Dexamethasone|Lipopolysaccharides	9.97	4
FCGR3B	2215	Uveitis	MESH:D014605		Methotrexate|Zymosan	9.98	2
PLTP	5360	Uveitis	MESH:D014605		Dexamethasone|Lipopolysaccharides|Methotrexate	9.98	4
POM121L8P	29797	Uveitis	MESH:D014605		Dexamethasone|Methotrexate	9.98	2
PRKCZ	5590	Uveitis	MESH:D014605		Capsaicin|Cyclosporine|Lipopolysaccharides	9.98	5
PTCH1	5727	Uveitis	MESH:D014605		Dexamethasone|Lipopolysaccharides|Methotrexate	9.98	4
ATRX	546	Uveitis	MESH:D014605		Cyclosporine|N-(oxo-5,6-dihydrophenanthridin-2-yl)-N,N-dimethylacetamide hydrochloride|tamibarotene	9.99	4
EFEMP1	2202	Uveitis	MESH:D014605		Dexamethasone|Methotrexate|Prednisolone	9.99	4
EPHA2	1969	Uveitis	MESH:D014605		Cyclosporine|Methotrexate|N-(oxo-5,6-dihydrophenanthridin-2-yl)-N,N-dimethylacetamide hydrochloride	9.99	4
IFIT2	3433	Uveitis	MESH:D014605		Cyclosporine|Dexamethasone|Lipopolysaccharides	9.99	4
NEK2	4751	Uveitis	MESH:D014605		Capsaicin|Cyclosporine|Sirolimus	9.99	3
SLC19A1	6573	Uveitis	MESH:D014605		Cyclosporine|Lipopolysaccharides|Methotrexate	9.99	5
TMEM97	27346	Uveitis	MESH:D014605		Cyclosporine|Dexamethasone|Methotrexate	9.99	3
ATP7A	538	Uveitis	MESH:D014605		Cyclosporine|Deferoxamine|Lipopolysaccharides	10	5
BCAT1	586	Uveitis	MESH:D014605		Cyclosporine|Dexamethasone|tamibarotene	10	3
STAR	6770	Uveitis	MESH:D014605		Cyclosporine|Dexamethasone|Lipopolysaccharides|Methotrexate	10	5
ZBTB16	7704	Uveitis	MESH:D014605		Cyclosporine|Dexamethasone|tamibarotene	10	3
BIK	638	Uveitis	MESH:D014605		Cyclosporine|Dexamethasone|Methotrexate	10.01	3
MYB	4602	Uveitis	MESH:D014605		Dexamethasone|Methotrexate|tamibarotene	10.01	3
SLC16A6	9120	Uveitis	MESH:D014605		Cyclosporine|Lipopolysaccharides|Methotrexate	10.01	5
PTPRF	5792	Uveitis	MESH:D014605		Cyclosporine|Dexamethasone|tamibarotene	10.02	3
SCP2	6342	Uveitis	MESH:D014605		Capsaicin|Cyclosporine|Dexamethasone	10.02	3
TGIF1	7050	Uveitis	MESH:D014605		Cyclosporine|Dexamethasone|tamibarotene	10.02	3
MYBL1	4603	Uveitis	MESH:D014605		Cyclosporine|Dexamethasone|Lipopolysaccharides	10.04	4
NFIA	4774	Uveitis	MESH:D014605		Cyclosporine|Dexamethasone|N-(oxo-5,6-dihydrophenanthridin-2-yl)-N,N-dimethylacetamide hydrochloride	10.04	3
FUS	2521	Uveitis	MESH:D014605		Cyclosporine|Dexamethasone|Methotrexate	10.05	3
NANOG	79923	Uveitis	MESH:D014605		Dexamethasone|Lipopolysaccharides|Sirolimus	10.05	3
AMPD3	272	Uveitis	MESH:D014605		Cyclosporine|Dexamethasone|Lipopolysaccharides	10.06	4
ARRDC3	57561	Uveitis	MESH:D014605		Cyclosporine|Lipopolysaccharides|Prednisolone	10.06	5
BAMBI	25805	Uveitis	MESH:D014605		Cyclosporine|Dexamethasone|Lipopolysaccharides	10.06	4
CCR5	1234	Uveitis	MESH:D014605		Cyclosporine|Lipopolysaccharides|N-(oxo-5,6-dihydrophenanthridin-2-yl)-N,N-dimethylacetamide hydrochloride	10.06	5
SDF2L1	23753	Uveitis	MESH:D014605		Cyclosporine|Dexamethasone|Lipopolysaccharides	10.06	4
CGA	1081	Uveitis	MESH:D014605		Cyclosporine|Dexamethasone|Methotrexate	10.07	3
GRB10	2887	Uveitis	MESH:D014605		Cyclosporine|Dexamethasone|Methotrexate	10.07	3
NCOA3	8202	Uveitis	MESH:D014605		Cyclosporine|Dexamethasone|Methotrexate	10.07	3
SERTAD1	29950	Uveitis	MESH:D014605		Cyclosporine|Dexamethasone|Methotrexate	10.07	3
ABCC6	368	Uveitis	MESH:D014605		Cyclosporine|Dexamethasone|Lipopolysaccharides	10.08	4
ACADL	33	Uveitis	MESH:D014605		Cyclosporine|Dexamethasone|Sirolimus	10.08	2
ADRA2A	150	Uveitis	MESH:D014605		Capsaicin|Cyclosporine|Dexamethasone	10.08	3
COL4A2	1284	Uveitis	MESH:D014605		Cyclosporine|Dexamethasone|Lipopolysaccharides	10.08	4
CYP1A1	1543	Uveitis	MESH:D014605		Capsaicin|Cyclosporine|Deferoxamine|Dexamethasone|Lipopolysaccharides|Quinidine	10.08	7
GLI1	2735	Uveitis	MESH:D014605		Cyclosporine|Dexamethasone|Lipopolysaccharides	10.08	4
OPRK1	4986	Uveitis	MESH:D014605		Lipopolysaccharides|Methotrexate|Zymosan	10.08	4
RAD50	10111	Uveitis	MESH:D014605		Cyclosporine|Lipopolysaccharides|tamibarotene	10.08	5
CFHR5	81494	Uveitis	MESH:D014605		Cyclosporine|Methotrexate	10.09	3
HNRNPH1	3187	Uveitis	MESH:D014605		Cyclosporine|Dexamethasone|Methotrexate	10.09	3
PSEN1	5663	Uveitis	MESH:D014605		Lipopolysaccharides|Methotrexate|N-(oxo-5,6-dihydrophenanthridin-2-yl)-N,N-dimethylacetamide hydrochloride	10.09	4
PSMB8	5696	Uveitis	MESH:D014605		Cyclosporine|Lipopolysaccharides|Methotrexate	10.09	5
STAT6	6778	Uveitis	MESH:D014605		Lipopolysaccharides|Methotrexate|N-(oxo-5,6-dihydrophenanthridin-2-yl)-N,N-dimethylacetamide hydrochloride	10.09	4
UBD	10537	Uveitis	MESH:D014605		Cyclosporine|Lipopolysaccharides|Methotrexate	10.09	5
VNN3P	55350	Uveitis	MESH:D014605		Cyclosporine|Methotrexate	10.09	3
ANKRD1	27063	Uveitis	MESH:D014605		Cyclosporine|Dexamethasone|Lipopolysaccharides	10.1	4
COTL1	23406	Uveitis	MESH:D014605		Cyclosporine|Dexamethasone|Lipopolysaccharides	10.1	4
NR2F2	7026	Uveitis	MESH:D014605		Cyclosporine|Dexamethasone|tamibarotene	10.1	3
PPL	5493	Uveitis	MESH:D014605		Cyclosporine|Dexamethasone|Sirolimus	10.1	2
SLC25A4	291	Uveitis	MESH:D014605		Cyclosporine|Dexamethasone|Lipopolysaccharides	10.1	4
SMOX	54498	Uveitis	MESH:D014605		Cyclosporine|Dexamethasone|tamibarotene	10.1	3
TJP2	9414	Uveitis	MESH:D014605		Cyclosporine|Dexamethasone|Lipopolysaccharides	10.1	4
DLG4	1742	Uveitis	MESH:D014605		Dexamethasone|Lipopolysaccharides|Sirolimus	10.11	3
SNORA64	26784	Uveitis	MESH:D014605		Cyclosporine|Lipopolysaccharides	10.11	4
SULF2A	393910	Uveitis	MESH:D014605		Cyclosporine|Dexamethasone	10.11	2
ALDH1B1	219	Uveitis	MESH:D014605		Cyclosporine|Dexamethasone|tamibarotene	10.12	3
CAMK2D	817	Uveitis	MESH:D014605		Cyclosporine|Dexamethasone|Methotrexate	10.12	3
FAH	2184	Uveitis	MESH:D014605		Cyclosporine|Dexamethasone|Lipopolysaccharides	10.12	4
GAMT	2593	Uveitis	MESH:D014605		Cyclosporine|Dexamethasone|Methotrexate	10.12	3
HOMER1	9456	Uveitis	MESH:D014605		Cyclosporine|Dexamethasone|Lipopolysaccharides	10.12	4
NPR3	4883	Uveitis	MESH:D014605		Cyclosporine|Dexamethasone|Lipopolysaccharides	10.12	4
SFRP2	6423	Uveitis	MESH:D014605		Cyclosporine|Dexamethasone|Lipopolysaccharides	10.12	4
TCP1	6950	Uveitis	MESH:D014605		Cyclosporine|Dexamethasone|Methotrexate	10.12	3
DEFB2	13215	Uveitis	MESH:D014605		Capsaicin|Lipopolysaccharides	10.13	3
CAV2	858	Uveitis	MESH:D014605		Cyclosporine|Dexamethasone|Methotrexate	10.14	3
ENPP1	5167	Uveitis	MESH:D014605		Cyclosporine|Dexamethasone|Methotrexate	10.14	3
GSTK1	373156	Uveitis	MESH:D014605		Cyclosporine|Dexamethasone|Lutein	10.14	3
HADHB	3032	Uveitis	MESH:D014605		Cyclosporine|Dexamethasone|Methotrexate	10.14	3
MAT1A	4143	Uveitis	MESH:D014605		Cyclosporine|Dexamethasone|Methotrexate	10.14	3
MSN	4478	Uveitis	MESH:D014605		Cyclosporine|Lipopolysaccharides|N-(oxo-5,6-dihydrophenanthridin-2-yl)-N,N-dimethylacetamide hydrochloride	10.14	5
SORT1	6272	Uveitis	MESH:D014605		Cyclosporine|Dexamethasone|Methotrexate	10.14	3
TXNRD2	10587	Uveitis	MESH:D014605		Cyclosporine|Lipopolysaccharides|Methotrexate	10.14	5
NOX1	27035	Uveitis	MESH:D014605		diminazene aceturate|Lipopolysaccharides|Zymosan	10.15	4
CYP2C29	13095	Uveitis	MESH:D014605		Cyclosporine|Lipopolysaccharides|Quinidine	10.16	5
IL1RAP	3556	Uveitis	MESH:D014605		Cyclosporine|Dexamethasone|Lipopolysaccharides	10.17	4
MAPK10	5602	Uveitis	MESH:D014605		Dexamethasone|Lipopolysaccharides|Methotrexate	10.17	4
PNPLA2	57104	Uveitis	MESH:D014605		Dexamethasone|Methotrexate|Sirolimus	10.17	2
FOXP1	27086	Uveitis	MESH:D014605		Cyclosporine|Dexamethasone|Sirolimus	10.18	2
NFIX	4784	Uveitis	MESH:D014605		Cyclosporine|Lipopolysaccharides|Methotrexate	10.18	5
GLUD1	2746	Uveitis	MESH:D014605		Capsaicin|Cyclosporine|Dexamethasone	10.19	3
KLK1C9	292868	Uveitis	MESH:D014605		Cyclosporine|Sirolimus	10.19	2
LCK	3932	Uveitis	MESH:D014605		Dexamethasone|Methotrexate|tamibarotene	10.19	3
NUCB2	4925	Uveitis	MESH:D014605		Cyclosporine|Dexamethasone|Lipopolysaccharides	10.19	4
TUBB2B	347733	Uveitis	MESH:D014605		Cyclosporine|Dexamethasone|tamibarotene	10.19	3
WARS1	7453	Uveitis	MESH:D014605		Cyclosporine|Dexamethasone|tamibarotene	10.19	3
ZFP36L1	677	Uveitis	MESH:D014605		Cyclosporine|Dexamethasone|Lipopolysaccharides	10.19	4
FANCD2	2177	Uveitis	MESH:D014605		Cyclosporine|Methotrexate|N-(oxo-5,6-dihydrophenanthridin-2-yl)-N,N-dimethylacetamide hydrochloride	10.2	4
IER2	9592	Uveitis	MESH:D014605		Cyclosporine|Lipopolysaccharides|Methotrexate	10.2	5
RACK1	10399	Uveitis	MESH:D014605		Cyclosporine|Deferoxamine|Dexamethasone	10.2	3
RETN	56729	Uveitis	MESH:D014605		Capsaicin|Dexamethasone|Lipopolysaccharides	10.2	4
DST	667	Uveitis	MESH:D014605		Cyclosporine|Dexamethasone|tamibarotene	10.21	3
HDAC2	3066	Uveitis	MESH:D014605		Capsaicin|Cyclosporine|Dexamethasone	10.21	3
PDLIM1	9124	Uveitis	MESH:D014605		Cyclosporine|Dexamethasone|Prednisolone	10.21	3
PEX11A	8800	Uveitis	MESH:D014605		Cyclosporine|Dexamethasone|Methotrexate	10.21	3
SLC7A2	6542	Uveitis	MESH:D014605		Cyclosporine|Dexamethasone|Lipopolysaccharides	10.21	4
ALDH1A1	216	Uveitis	MESH:D014605		Cyclosporine|Dexamethasone|Lipopolysaccharides|Methotrexate	10.23	5
LTB	4050	Uveitis	MESH:D014605		Dexamethasone|lipopolysaccharide, E. coli O26-B6|Lipopolysaccharides	10.23	5
NIBAN1	116496	Uveitis	MESH:D014605		Cyclosporine|Dexamethasone|Lipopolysaccharides	10.23	4
NOL3	8996	Uveitis	MESH:D014605		Cyclosporine|Dexamethasone|Methotrexate	10.23	3
NPC1	4864	Uveitis	MESH:D014605		Capsaicin|Cyclosporine|Dexamethasone	10.23	3
OLR1	4973	Uveitis	MESH:D014605		Deferoxamine|Lipopolysaccharides|Sirolimus	10.23	4
REL	5966	Uveitis	MESH:D014605		Dexamethasone|lipopolysaccharide, E. coli O26-B6|Lipopolysaccharides	10.23	5
MAP2K4	6416	Uveitis	MESH:D014605		Cyclosporine|Lipopolysaccharides|Methotrexate	10.24	5
MT1E	4493	Uveitis	MESH:D014605		Dexamethasone|Lipopolysaccharides|Sirolimus	10.24	3
CAPG	822	Uveitis	MESH:D014605		Cyclosporine|Lipopolysaccharides|tamibarotene	10.25	5
CLK1	1195	Uveitis	MESH:D014605		Capsaicin|Cyclosporine|Dexamethasone	10.25	3
CRY1	1407	Uveitis	MESH:D014605		Cyclosporine|Lipopolysaccharides|Prednisolone	10.25	5
FLNB	2317	Uveitis	MESH:D014605		Cyclosporine|Dexamethasone|N-(oxo-5,6-dihydrophenanthridin-2-yl)-N,N-dimethylacetamide hydrochloride	10.25	3
OGDH	4967	Uveitis	MESH:D014605		Capsaicin|Dexamethasone|Methotrexate	10.25	3
RFC4	5984	Uveitis	MESH:D014605		Cyclosporine|Dexamethasone|Methotrexate	10.25	3
SLC2A5	6518	Uveitis	MESH:D014605		Cyclosporine|Dexamethasone|tamibarotene	10.25	3
TCF19	6941	Uveitis	MESH:D014605		Cyclosporine|Dexamethasone|Sirolimus	10.25	2
TM7SF2	7108	Uveitis	MESH:D014605		Capsaicin|Cyclosporine|Dexamethasone	10.25	3
CNO	40620	Uveitis	MESH:D014605		Cyclosporine|Methotrexate	10.26	3
GIMAP2	26157	Uveitis	MESH:D014605		Cyclosporine|Methotrexate	10.26	3
LHB	3972	Uveitis	MESH:D014605		Cyclosporine|Dexamethasone|Lipopolysaccharides|Methotrexate	10.26	5
PF4	5196	Uveitis	MESH:D014605		Dexamethasone|Lipopolysaccharides|Methotrexate	10.26	4
TNS1	7145	Uveitis	MESH:D014605		Cyclosporine|Dexamethasone|Lipopolysaccharides	10.26	4
URB1-AS1	84996	Uveitis	MESH:D014605		Cyclosporine|Methotrexate	10.26	3
APOD	347	Uveitis	MESH:D014605		Dexamethasone|Methotrexate|Sirolimus	10.27	2
CCR1	1230	Uveitis	MESH:D014605		Cyclosporine|Lipopolysaccharides|tamibarotene	10.27	5
DPYSL3	1809	Uveitis	MESH:D014605		Cyclosporine|Dexamethasone|Methotrexate	10.27	3
GFRA1	2674	Uveitis	MESH:D014605		Capsaicin|Cyclosporine|Dexamethasone	10.27	3
NOLC1	9221	Uveitis	MESH:D014605		Cyclosporine|Dexamethasone|Methotrexate	10.27	3
RBL2	5934	Uveitis	MESH:D014605		Cyclosporine|Lipopolysaccharides|Sirolimus	10.27	4
FOXA2	3170	Uveitis	MESH:D014605		Cyclosporine|Dexamethasone|Lipopolysaccharides	10.28	4
TRAF6	7189	Uveitis	MESH:D014605		Cyclosporine|Dexamethasone|Lipopolysaccharides	10.28	4
GTSE1	51512	Uveitis	MESH:D014605		Cyclosporine|Dexamethasone|N-(oxo-5,6-dihydrophenanthridin-2-yl)-N,N-dimethylacetamide hydrochloride	10.29	3
PARK7	11315	Uveitis	MESH:D014605		Dexamethasone|Lipopolysaccharides|Lutein	10.29	3
ST6GAL1	6480	Uveitis	MESH:D014605		Cyclosporine|Deferoxamine|Dexamethasone	10.29	3
ADAM17	6868	Uveitis	MESH:D014605		Cyclosporine|Dexamethasone|Lipopolysaccharides	10.3	4
CMBL	134147	Uveitis	MESH:D014605		Cyclosporine|Dexamethasone|Lipopolysaccharides	10.3	4
ESRRA	2101	Uveitis	MESH:D014605		Dexamethasone|Methotrexate|Zymosan	10.3	3
ISYNA1	51477	Uveitis	MESH:D014605		Cyclosporine|Dexamethasone|Lipopolysaccharides	10.3	4
SHMT1	6470	Uveitis	MESH:D014605		Cyclosporine|Dexamethasone|Methotrexate	10.3	3
VTN	7448	Uveitis	MESH:D014605		Cyclosporine|Dexamethasone|Lipopolysaccharides	10.3	4
TSC2	7249	Uveitis	MESH:D014605		Lipopolysaccharides|Methotrexate|Sirolimus	10.31	4
CKS1B	1163	Uveitis	MESH:D014605		Cyclosporine|Dexamethasone|Sirolimus	10.32	2
FKBP1A	2280	Uveitis	MESH:D014605		Dexamethasone|Methotrexate|Sirolimus	10.32	2
FOLR1	2348	Uveitis	MESH:D014605		Cyclosporine|Dexamethasone|Sirolimus	10.32	2
MTHFD1L	25902	Uveitis	MESH:D014605		Cyclosporine|Dexamethasone|Methotrexate	10.32	3
PSMA2	5683	Uveitis	MESH:D014605		Cyclosporine|Dexamethasone|Methotrexate	10.32	3
SHCBP1	79801	Uveitis	MESH:D014605		Cyclosporine|Dexamethasone|Methotrexate	10.32	3
SPRY4	81848	Uveitis	MESH:D014605		Cyclosporine|Dexamethasone|Methotrexate	10.32	3
WT1	7490	Uveitis	MESH:D014605		Deferoxamine|Dexamethasone|Sirolimus	10.32	2
IKBKG	8517	Uveitis	MESH:D014605		Lipopolysaccharides|Methotrexate|N-(oxo-5,6-dihydrophenanthridin-2-yl)-N,N-dimethylacetamide hydrochloride	10.33	4
CYB5R3	1727	Uveitis	MESH:D014605		Cyclosporine|Dexamethasone|Quinidine	10.34	3
DEPP1	11067	Uveitis	MESH:D014605		Cyclosporine|Dexamethasone|Quinidine	10.34	3
LIPE	3991	Uveitis	MESH:D014605		Deferoxamine|Dexamethasone|Sirolimus	10.34	2
NR1I2	8856	Uveitis	MESH:D014605		Cyclosporine|Dexamethasone|Endotoxins|Lipopolysaccharides|Methotrexate	10.34	5
SRM	6723	Uveitis	MESH:D014605		Cyclosporine|Dexamethasone|Methotrexate	10.34	3
SRSF7	6432	Uveitis	MESH:D014605		Cyclosporine|Dexamethasone|Prednisolone	10.34	3
TP63	8626	Uveitis	MESH:D014605		Dexamethasone|N-(oxo-5,6-dihydrophenanthridin-2-yl)-N,N-dimethylacetamide hydrochloride|Sirolimus	10.34	2
CACNA2D1	781	Uveitis	MESH:D014605		Cyclosporine|Dexamethasone|Lipopolysaccharides	10.35	4
HNMT	3176	Uveitis	MESH:D014605		Cyclosporine|Dexamethasone|Lipopolysaccharides	10.35	4
INMT	11185	Uveitis	MESH:D014605		Cyclosporine|Dexamethasone|Lipopolysaccharides	10.35	4
GBE1	2632	Uveitis	MESH:D014605		Cyclosporine|Deferoxamine|Dexamethasone	10.36	3
ATP2B4	493	Uveitis	MESH:D014605		Cyclosporine|Dexamethasone|Methotrexate	10.37	3
CYP27B1	1594	Uveitis	MESH:D014605		Cyclosporine|Dexamethasone|Lipopolysaccharides	10.37	4
NCAPG	64151	Uveitis	MESH:D014605		Cyclosporine|Dexamethasone|Lipopolysaccharides	10.37	4
RTN4	57142	Uveitis	MESH:D014605		Cyclosporine|N-(oxo-5,6-dihydrophenanthridin-2-yl)-N,N-dimethylacetamide hydrochloride|Sirolimus	10.37	3
SLC37A4	2542	Uveitis	MESH:D014605		Cyclosporine|Dexamethasone|Methotrexate	10.37	3
LOXL2	4017	Uveitis	MESH:D014605		Cyclosporine|Dexamethasone|Methotrexate	10.39	3
MDK	4192	Uveitis	MESH:D014605		Cyclosporine|Dexamethasone|tamibarotene	10.39	3
MT1G	4495	Uveitis	MESH:D014605		Cyclosporine|Dexamethasone|Sirolimus	10.39	2
TNFAIP8	25816	Uveitis	MESH:D014605		Cyclosporine|Dexamethasone|Methotrexate	10.39	3
MTSS1	9788	Uveitis	MESH:D014605		Cyclosporine|Dexamethasone|Lipopolysaccharides	10.4	4
SMC4	10051	Uveitis	MESH:D014605		Cyclosporine|Methotrexate|tamibarotene	10.4	4
TDO2	6999	Uveitis	MESH:D014605		Cyclosporine|Dexamethasone|Lipopolysaccharides	10.4	4
TSLP	85480	Uveitis	MESH:D014605		Cyclosporine|Dexamethasone|Lipopolysaccharides	10.4	4
NRAS	4893	Uveitis	MESH:D014605		Cyclosporine|Lipopolysaccharides|Methotrexate	10.41	5
KIF15	56992	Uveitis	MESH:D014605		Cyclosporine|Methotrexate|N-(oxo-5,6-dihydrophenanthridin-2-yl)-N,N-dimethylacetamide hydrochloride	10.42	4
PLAGL1	5325	Uveitis	MESH:D014605		Cyclosporine|Dexamethasone|Methotrexate	10.42	3
PLXNA2	5362	Uveitis	MESH:D014605		Cyclosporine|Dexamethasone|Methotrexate	10.42	3
POLA1	5422	Uveitis	MESH:D014605		Cyclosporine|Dexamethasone|Lipopolysaccharides	10.42	4
PTEN	5728	Uveitis	MESH:D014605		Dexamethasone|Lipopolysaccharides|Methotrexate|Sirolimus	10.42	4
SLC19A2	10560	Uveitis	MESH:D014605		Cyclosporine|Dexamethasone|Methotrexate	10.42	3
SLC27A1	376497	Uveitis	MESH:D014605		Dexamethasone|Lipopolysaccharides|Methotrexate	10.42	4
ARRB1	408	Uveitis	MESH:D014605		Cyclosporine|Lipopolysaccharides|Methotrexate	10.43	5
ESPL1	9700	Uveitis	MESH:D014605		Cyclosporine|Dexamethasone|Sirolimus	10.43	2
HBP1	26959	Uveitis	MESH:D014605		Cyclosporine|Dexamethasone|Sirolimus	10.43	2
ZFP36L2	678	Uveitis	MESH:D014605		Cyclosporine|Dexamethasone|N-(oxo-5,6-dihydrophenanthridin-2-yl)-N,N-dimethylacetamide hydrochloride	10.43	3
APOC1	341	Uveitis	MESH:D014605		Capsaicin|Cyclosporine|Dexamethasone	10.44	3
C3ORF36	80111	Uveitis	MESH:D014605		Cyclosporine|Methotrexate	10.44	3
CBLB	868	Uveitis	MESH:D014605		Cyclosporine|Dexamethasone|Methotrexate	10.44	3
ELN	2006	Uveitis	MESH:D014605		Capsaicin|Dexamethasone|Lipopolysaccharides	10.44	4
FAT1	2195	Uveitis	MESH:D014605		Cyclosporine|Dexamethasone|tamibarotene	10.44	3
FZD2	2535	Uveitis	MESH:D014605		Cyclosporine|Dexamethasone|Methotrexate	10.44	3
GINS2	51659	Uveitis	MESH:D014605		Cyclosporine|Dexamethasone|Methotrexate	10.44	3
HDAC4	9759	Uveitis	MESH:D014605		Cyclosporine|Dexamethasone|Methotrexate	10.44	3
ZNF229	7772	Uveitis	MESH:D014605		Cyclosporine|Methotrexate	10.44	3
CADM1	23705	Uveitis	MESH:D014605		Cyclosporine|Methotrexate|tamibarotene	10.45	4
MTUS1	57509	Uveitis	MESH:D014605		Cyclosporine|Dexamethasone|Lipopolysaccharides	10.45	4
PSMC5	5705	Uveitis	MESH:D014605		Cyclosporine|Lipopolysaccharides|Methotrexate	10.45	5
RAB31	11031	Uveitis	MESH:D014605		Cyclosporine|Lipopolysaccharides|tamibarotene	10.45	5
CASP10	843	Uveitis	MESH:D014605		Dexamethasone|Lipopolysaccharides|Methotrexate	10.46	4
GHRL	51738	Uveitis	MESH:D014605		Capsaicin|Dexamethasone|Lipopolysaccharides	10.46	4
PNPLA3	80339	Uveitis	MESH:D014605		Cyclosporine|Dexamethasone|Methotrexate	10.46	3
SLC34A2	10568	Uveitis	MESH:D014605		Cyclosporine|Dexamethasone|Methotrexate	10.46	3
SULF1	23213	Uveitis	MESH:D014605		Cyclosporine|Dexamethasone|Methotrexate	10.46	3
BASP1	10409	Uveitis	MESH:D014605		Cyclosporine|Dexamethasone|Lipopolysaccharides	10.47	4
JMJD6	23210	Uveitis	MESH:D014605		Cyclosporine|Dexamethasone|Lipopolysaccharides	10.47	4
KL	9365	Uveitis	MESH:D014605		Cyclosporine|Dexamethasone|Lipopolysaccharides	10.47	4
PRMT1	3276	Uveitis	MESH:D014605		Cyclosporine|Dexamethasone|Lipopolysaccharides	10.47	4
STAT2	6773	Uveitis	MESH:D014605		Cyclosporine|Dexamethasone|Lipopolysaccharides	10.47	4
MYH10	4628	Uveitis	MESH:D014605		Cyclosporine|Dexamethasone|tamibarotene	10.48	3
NAP1L1	4673	Uveitis	MESH:D014605		Cyclosporine|Dexamethasone|tamibarotene	10.48	3
OGA	10724	Uveitis	MESH:D014605		Cyclosporine|Dexamethasone|tamibarotene	10.48	3
SERPINB9	5272	Uveitis	MESH:D014605		Cyclosporine|Lipopolysaccharides|Methotrexate	10.48	5
SMAD1	4086	Uveitis	MESH:D014605		Dexamethasone|Lipopolysaccharides|N-(oxo-5,6-dihydrophenanthridin-2-yl)-N,N-dimethylacetamide hydrochloride	10.48	4
ATG12	9140	Uveitis	MESH:D014605		Dexamethasone|Lipopolysaccharides|Methotrexate	10.49	4
DUSP2	1844	Uveitis	MESH:D014605		Dexamethasone|Lipopolysaccharides|Methotrexate	10.49	4
SERPINB9G	93806	Uveitis	MESH:D014605		Cyclosporine|Dexamethasone	10.49	2
UBE2D2A	56550	Uveitis	MESH:D014605		Dexamethasone|Lipopolysaccharides	10.49	3
C1QC	714	Uveitis	MESH:D014605		Cyclosporine|Lipopolysaccharides|Sirolimus	10.5	4
CHI3L1	1116	Uveitis	MESH:D014605		Cyclosporine|Dexamethasone|Lipopolysaccharides	10.5	4
GDF15	9518	Uveitis	MESH:D014605		Capsaicin|Cyclosporine|Dexamethasone|Lipopolysaccharides	10.5	5
PTGS1	5742	Uveitis	MESH:D014605		Dexamethasone|Lipopolysaccharides|Lutein|Zymosan	10.5	4
RASSF4	83937	Uveitis	MESH:D014605		Cyclosporine|Dexamethasone|Lipopolysaccharides	10.5	4
XPA	7507	Uveitis	MESH:D014605		Cyclosporine|Dexamethasone|Lipopolysaccharides	10.5	4
ABHD2	11057	Uveitis	MESH:D014605		Cyclosporine|Dexamethasone|Methotrexate	10.51	3
CRYL1	51084	Uveitis	MESH:D014605		Cyclosporine|Dexamethasone|Methotrexate	10.51	3
GSTA1	2938	Uveitis	MESH:D014605		Cyclosporine|Dexamethasone|Lipopolysaccharides|Methotrexate	10.51	5
HLA-J	3137	Uveitis	MESH:D014605		Cyclosporine|tamibarotene	10.51	3
PPRC1	23082	Uveitis	MESH:D014605		Cyclosporine|Dexamethasone|Methotrexate	10.51	3
PSMA1	5682	Uveitis	MESH:D014605		Cyclosporine|Dexamethasone|Sirolimus	10.51	2
SPON1	10418	Uveitis	MESH:D014605		Dexamethasone|Lipopolysaccharides|Methotrexate	10.51	4
FOXQ1	94234	Uveitis	MESH:D014605		Cyclosporine|Dexamethasone|Lipopolysaccharides	10.52	4
MFN1	55669	Uveitis	MESH:D014605		Cyclosporine|Lipopolysaccharides|N-(oxo-5,6-dihydrophenanthridin-2-yl)-N,N-dimethylacetamide hydrochloride	10.52	5
SLC38A1	81539	Uveitis	MESH:D014605		Cyclosporine|Dexamethasone|Lipopolysaccharides	10.52	4
SYK	6850	Uveitis	MESH:D014605		Cyclosporine|Lipopolysaccharides|Zymosan	10.52	5
CYP2A5	13087	Uveitis	MESH:D014605		Cyclosporine|Lipopolysaccharides|Methotrexate	10.53	5
LILRA3	11026	Uveitis	MESH:D014605		Methotrexate|tamibarotene	10.53	2
PGM1	5236	Uveitis	MESH:D014605		Capsaicin|Cyclosporine|Dexamethasone	10.53	3
ADCY7	113	Uveitis	MESH:D014605		Cyclosporine|Dexamethasone|Methotrexate	10.54	3
ENDOG	2021	Uveitis	MESH:D014605		Cyclosporine|Dexamethasone|Methotrexate	10.54	3
HIGD1A	25994	Uveitis	MESH:D014605		Cyclosporine|Dexamethasone|Methotrexate	10.54	3
OXCT1	5019	Uveitis	MESH:D014605		Cyclosporine|Dexamethasone|Methotrexate	10.54	3
SIRT3	23410	Uveitis	MESH:D014605		Lipopolysaccharides|Methotrexate|N-(oxo-5,6-dihydrophenanthridin-2-yl)-N,N-dimethylacetamide hydrochloride	10.54	4
LRG1	116844	Uveitis	MESH:D014605		Cyclosporine|Dexamethasone|Lipopolysaccharides	10.55	4
RPS2	6187	Uveitis	MESH:D014605		Dexamethasone|Methotrexate|tamibarotene	10.55	3
SRGN	5552	Uveitis	MESH:D014605		Cyclosporine|Dexamethasone|Lipopolysaccharides	10.55	4
FOXP3	50943	Uveitis	MESH:D014605		Lipopolysaccharides|Sirolimus|tamibarotene	10.56	4
IL16	3603	Uveitis	MESH:D014605		Dexamethasone|Lipopolysaccharides|Methotrexate	10.56	4
SH3KBP1	30011	Uveitis	MESH:D014605		Capsaicin|Cyclosporine|Dexamethasone	10.56	3
ACSM3	6296	Uveitis	MESH:D014605		Cyclosporine|Dexamethasone|Lipopolysaccharides	10.57	4
ARPC1B	10095	Uveitis	MESH:D014605		Cyclosporine|Dexamethasone|Lipopolysaccharides	10.57	4
CORO1A	11151	Uveitis	MESH:D014605		Lipopolysaccharides|Methotrexate|tamibarotene	10.57	4
FDXR	2232	Uveitis	MESH:D014605		Cyclosporine|Dexamethasone|Lipopolysaccharides	10.57	4
GALE	2582	Uveitis	MESH:D014605		Cyclosporine|Dexamethasone|Methotrexate	10.57	3
IFITM2	10581	Uveitis	MESH:D014605		Cyclosporine|Dexamethasone|Methotrexate	10.57	3
PFKFB4	5210	Uveitis	MESH:D014605		Cyclosporine|Deferoxamine|Dexamethasone	10.57	3
RPS6KA1	6195	Uveitis	MESH:D014605		Cyclosporine|Lipopolysaccharides|Sirolimus	10.57	4
SCARB2	950	Uveitis	MESH:D014605		Cyclosporine|Lipopolysaccharides|Sirolimus	10.57	4
SLC13A3	64849	Uveitis	MESH:D014605		Cyclosporine|Dexamethasone|Lipopolysaccharides	10.57	4
SMOC1	64093	Uveitis	MESH:D014605		Cyclosporine|Dexamethasone|Lipopolysaccharides	10.57	4
G6PD	2539	Uveitis	MESH:D014605		Cyclosporine|Dexamethasone|Lipopolysaccharides|Methotrexate	10.58	5
CEBPG	1054	Uveitis	MESH:D014605		Cyclosporine|Lipopolysaccharides|tamibarotene	10.59	5
ERP29	10961	Uveitis	MESH:D014605		Deferoxamine|Dexamethasone|Methotrexate	10.59	3
FGF2	2247	Uveitis	MESH:D014605		Capsaicin|Cyclosporine|Dexamethasone|Lipopolysaccharides	10.59	5
GART	2618	Uveitis	MESH:D014605		Cyclosporine|Dexamethasone|Methotrexate	10.59	3
GUCY1B1	2983	Uveitis	MESH:D014605		Dexamethasone|Lipopolysaccharides|Methotrexate	10.59	4
HILPDA	29923	Uveitis	MESH:D014605		Cyclosporine|Dexamethasone|Methotrexate	10.59	3
UBE2I	7329	Uveitis	MESH:D014605		Dexamethasone|Lipopolysaccharides|Methotrexate	10.59	4
LIPA	3988	Uveitis	MESH:D014605		Cyclosporine|Dexamethasone|Lipopolysaccharides	10.6	4
SLC5A3	6526	Uveitis	MESH:D014605		Cyclosporine|Dexamethasone|Lipopolysaccharides	10.6	4
SOAT1	6646	Uveitis	MESH:D014605		Cyclosporine|Dexamethasone|Lipopolysaccharides	10.6	4
DEPTOR	64798	Uveitis	MESH:D014605		Cyclosporine|Dexamethasone|Sirolimus	10.61	2
EIF4A2	1974	Uveitis	MESH:D014605		Cyclosporine|Dexamethasone|tamibarotene	10.61	3
EIF4G1	1981	Uveitis	MESH:D014605		Dexamethasone|N-(oxo-5,6-dihydrophenanthridin-2-yl)-N,N-dimethylacetamide hydrochloride|Sirolimus	10.61	2
HSPA1A	3303	Uveitis	MESH:D014605		Cyclosporine|Deferoxamine|Dexamethasone|Lipopolysaccharides	10.61	5
TACR1	6869	Uveitis	MESH:D014605		Capsaicin|Lipopolysaccharides|Zymosan	10.61	4
CPEB2	132864	Uveitis	MESH:D014605		Cyclosporine|Dexamethasone|Methotrexate	10.62	3
DLC1	10395	Uveitis	MESH:D014605		Cyclosporine|Dexamethasone|Methotrexate	10.62	3
HOPX	84525	Uveitis	MESH:D014605		Cyclosporine|Dexamethasone|Lipopolysaccharides	10.62	4
OGT	8473	Uveitis	MESH:D014605		Cyclosporine|Lipopolysaccharides|tamibarotene	10.62	5
VAT1	10493	Uveitis	MESH:D014605		Cyclosporine|Dexamethasone|Lipopolysaccharides	10.62	4
BCL10	8915	Uveitis	MESH:D014605		Capsaicin|Cyclosporine|Dexamethasone	10.63	3
BRD2	6046	Uveitis	MESH:D014605		Cyclosporine|Lipopolysaccharides|Methotrexate	10.63	5
FASL	14103	Uveitis	MESH:D014605		Dexamethasone|Lipopolysaccharides|Zymosan	10.63	4
PLEC	5339	Uveitis	MESH:D014605		Cyclosporine|Dexamethasone|N-(oxo-5,6-dihydrophenanthridin-2-yl)-N,N-dimethylacetamide hydrochloride	10.63	3
PXN	5829	Uveitis	MESH:D014605		Cyclosporine|Methotrexate|N-(oxo-5,6-dihydrophenanthridin-2-yl)-N,N-dimethylacetamide hydrochloride	10.63	4
SDHB	6390	Uveitis	MESH:D014605		Cyclosporine|Deferoxamine|Lipopolysaccharides	10.63	5
AHSG	197	Uveitis	MESH:D014605		Cyclosporine|Dexamethasone|Methotrexate	10.64	3
CARHSP1	23589	Uveitis	MESH:D014605		Cyclosporine|Dexamethasone|Methotrexate	10.64	3
CD81	975	Uveitis	MESH:D014605		Cyclosporine|Dexamethasone|Methotrexate	10.64	3
MTR	4548	Uveitis	MESH:D014605		Cyclosporine|Dexamethasone|Methotrexate	10.64	3
E2F3	1871	Uveitis	MESH:D014605		Cyclosporine|Lipopolysaccharides|Methotrexate	10.65	5
KCNJ8	3764	Uveitis	MESH:D014605		Cyclosporine|Dexamethasone|Lipopolysaccharides	10.65	4
SAMHD1	25939	Uveitis	MESH:D014605		Cyclosporine|Dexamethasone|Lipopolysaccharides	10.65	4
TPM2	7169	Uveitis	MESH:D014605		Cyclosporine|Dexamethasone|Lipopolysaccharides	10.65	4
ARRDC4	91947	Uveitis	MESH:D014605		Capsaicin|Cyclosporine|Dexamethasone	10.66	3
PTMA	5757	Uveitis	MESH:D014605		Dexamethasone|Methotrexate|Quinidine	10.66	3
BCLAF1	9774	Uveitis	MESH:D014605		Capsaicin|Dexamethasone|tamibarotene	10.67	3
CLCF1	23529	Uveitis	MESH:D014605		Cyclosporine|Dexamethasone|Methotrexate	10.67	3
GSTA2	2939	Uveitis	MESH:D014605		Cyclosporine|Dexamethasone|Lipopolysaccharides|Methotrexate	10.68	5
MASP1	5648	Uveitis	MESH:D014605		Cyclosporine|Dexamethasone|Lipopolysaccharides	10.68	4
MED14OS	100873985	Uveitis	MESH:D014605		Dexamethasone|Methotrexate	10.68	2
PFKL	5211	Uveitis	MESH:D014605		Cyclosporine|Dexamethasone|Lipopolysaccharides	10.68	4
PKP2	5318	Uveitis	MESH:D014605		Cyclosporine|Lipopolysaccharides|Methotrexate	10.68	5
TGFBR3	7049	Uveitis	MESH:D014605		Cyclosporine|Dexamethasone|Sirolimus	10.68	2
LPAR1	1902	Uveitis	MESH:D014605		lipopolysaccharide, E. coli O26-B6|Lipopolysaccharides|Methotrexate	10.69	5
VAV3	10451	Uveitis	MESH:D014605		Cyclosporine|Methotrexate|tamibarotene	10.69	4
CD163	9332	Uveitis	MESH:D014605		Cyclosporine|Dexamethasone|Lipopolysaccharides	10.7	4
CSAD	51380	Uveitis	MESH:D014605		Cyclosporine|Dexamethasone|Lipopolysaccharides	10.7	4
GPI	2821	Uveitis	MESH:D014605		Cyclosporine|Dexamethasone|Lipopolysaccharides	10.7	4
IRF6	3664	Uveitis	MESH:D014605		Cyclosporine|Dexamethasone|Methotrexate	10.7	3
MAPKAPK3	7867	Uveitis	MESH:D014605		Cyclosporine|Dexamethasone|Lipopolysaccharides	10.7	4
MFGE8	4240	Uveitis	MESH:D014605		Dexamethasone|Methotrexate|tamibarotene	10.7	3
PIK3C3	5289	Uveitis	MESH:D014605		Cyclosporine|Dexamethasone|Methotrexate	10.7	3
AQP7	364	Uveitis	MESH:D014605		Cyclosporine|Dexamethasone|tamibarotene	10.71	3
CTNND1	1500	Uveitis	MESH:D014605		Cyclosporine|Lipopolysaccharides|Methotrexate	10.71	5
IDE	3416	Uveitis	MESH:D014605		Capsaicin|Cyclosporine|Dexamethasone	10.71	3
NPY1R	4886	Uveitis	MESH:D014605		Capsaicin|Cyclosporine|Dexamethasone	10.71	3
SUCLG2	8801	Uveitis	MESH:D014605		Cyclosporine|Dexamethasone|Methotrexate	10.72	3
THRB	7068	Uveitis	MESH:D014605		Cyclosporine|Dexamethasone|Lipopolysaccharides|Zymosan	10.72	5
TRAP1	10131	Uveitis	MESH:D014605		Cyclosporine|Deferoxamine|Dexamethasone	10.72	3
ACACA	31	Uveitis	MESH:D014605		Cyclosporine|Dexamethasone|Lipopolysaccharides|N-(oxo-5,6-dihydrophenanthridin-2-yl)-N,N-dimethylacetamide hydrochloride	10.73	5
CDKN2D	1032	Uveitis	MESH:D014605		Cyclosporine|Dexamethasone|Lipopolysaccharides	10.73	4
HDAC6	10013	Uveitis	MESH:D014605		Cyclosporine|Lipopolysaccharides|Methotrexate	10.73	5
KLKB1	3818	Uveitis	MESH:D014605		Cyclosporine|Lipopolysaccharides|Methotrexate	10.73	5
TERB2	145645	Uveitis	MESH:D014605		Methotrexate|N-(oxo-5,6-dihydrophenanthridin-2-yl)-N,N-dimethylacetamide hydrochloride	10.74	2
TRPV4	59341	Uveitis	MESH:D014605		Capsaicin|Cyclosporine|Dexamethasone	10.74	3
CREG1	8804	Uveitis	MESH:D014605		Cyclosporine|Lipopolysaccharides|tamibarotene	10.75	5
NGEF	25791	Uveitis	MESH:D014605		Cyclosporine|Dexamethasone|Methotrexate	10.75	3
PCDH7	5099	Uveitis	MESH:D014605		Cyclosporine|Dexamethasone|Methotrexate	10.75	3
SLC51A	200931	Uveitis	MESH:D014605		Cyclosporine|Dexamethasone|Methotrexate	10.75	3
TFRC	7037	Uveitis	MESH:D014605		Cyclosporine|Deferoxamine|Dexamethasone|Lipopolysaccharides	10.75	5
VDAC2	7417	Uveitis	MESH:D014605		Cyclosporine|Deferoxamine|Dexamethasone	10.75	3
CENPU	79682	Uveitis	MESH:D014605		Cyclosporine|Dexamethasone|Lipopolysaccharides	10.76	4
MLKL	197259	Uveitis	MESH:D014605		Cyclosporine|Dexamethasone|Lipopolysaccharides	10.76	4
PLAC8	51316	Uveitis	MESH:D014605		Cyclosporine|Lipopolysaccharides|Methotrexate	10.76	5
RBBP4	5928	Uveitis	MESH:D014605		Cyclosporine|Dexamethasone|tamibarotene	10.76	3
SLC4A7	9497	Uveitis	MESH:D014605		Cyclosporine|Dexamethasone|tamibarotene	10.76	3
SPRY1	10252	Uveitis	MESH:D014605		Cyclosporine|Dexamethasone|Lipopolysaccharides	10.76	4
STOM	2040	Uveitis	MESH:D014605		Cyclosporine|Dexamethasone|Lipopolysaccharides	10.76	4
PRDX4	10549	Uveitis	MESH:D014605		Cyclosporine|Dexamethasone|Lutein	10.77	3
FNBP1	23048	Uveitis	MESH:D014605		Cyclosporine|Dexamethasone|Methotrexate	10.78	3
HNRNPAB	3182	Uveitis	MESH:D014605		Cyclosporine|Dexamethasone|Methotrexate	10.78	3
NET1	10276	Uveitis	MESH:D014605		Cyclosporine|Dexamethasone|Methotrexate	10.78	3
NFE2L1	4779	Uveitis	MESH:D014605		Cyclosporine|Dexamethasone|Methotrexate	10.78	3
SULT1C2	6819	Uveitis	MESH:D014605		Cyclosporine|Dexamethasone|Methotrexate	10.78	3
ARHGEF2	9181	Uveitis	MESH:D014605		Cyclosporine|Dexamethasone|Lipopolysaccharides	10.79	4
IRF8	3394	Uveitis	MESH:D014605		Cyclosporine|Dexamethasone|Lipopolysaccharides	10.79	4
MXI1	4601	Uveitis	MESH:D014605		Cyclosporine|Dexamethasone|Lipopolysaccharides	10.79	4
DBN1	1627	Uveitis	MESH:D014605		Cyclosporine|Methotrexate|N-(oxo-5,6-dihydrophenanthridin-2-yl)-N,N-dimethylacetamide hydrochloride	10.81	4
DIAPH3	81624	Uveitis	MESH:D014605		Cyclosporine|Dexamethasone|Methotrexate	10.81	3
ETFB	2109	Uveitis	MESH:D014605		Cyclosporine|Dexamethasone|Lipopolysaccharides	10.81	4
HTR2B	3357	Uveitis	MESH:D014605		Dexamethasone|lipopolysaccharide, E. coli O26-B6|Lipopolysaccharides	10.81	5
LXN	56925	Uveitis	MESH:D014605		Cyclosporine|Dexamethasone|Methotrexate	10.81	3
MCF2L	23263	Uveitis	MESH:D014605		Cyclosporine|Dexamethasone|Methotrexate	10.81	3
METRNL	284207	Uveitis	MESH:D014605		Cyclosporine|Dexamethasone|Lipopolysaccharides	10.81	4
MMD	23531	Uveitis	MESH:D014605		Cyclosporine|Dexamethasone|Lipopolysaccharides	10.81	4
PRKAG2	51422	Uveitis	MESH:D014605		Cyclosporine|Dexamethasone|Methotrexate	10.81	3
ZYX	7791	Uveitis	MESH:D014605		Cyclosporine|Lipopolysaccharides|Methotrexate	10.81	5
AKAP9	10142	Uveitis	MESH:D014605		Cyclosporine|Methotrexate|tamibarotene	10.82	4
PPP1CB	5500	Uveitis	MESH:D014605		Cyclosporine|Dexamethasone|tamibarotene	10.82	3
SH3BP5	9467	Uveitis	MESH:D014605		Capsaicin|Cyclosporine|Dexamethasone	10.82	3
SLC16A10	117247	Uveitis	MESH:D014605		Capsaicin|Cyclosporine|Methotrexate	10.82	4
HNF1A	6927	Uveitis	MESH:D014605		Dexamethasone|lipopolysaccharide, E. coli O26-B6|Lipopolysaccharides	10.83	5
CHST15	51363	Uveitis	MESH:D014605		Cyclosporine|Dexamethasone|Methotrexate	10.84	3
CSRP3	8048	Uveitis	MESH:D014605		Cyclosporine|Dexamethasone|Methotrexate	10.84	3
ORM2	5005	Uveitis	MESH:D014605		Cyclosporine|Dexamethasone|Lipopolysaccharides	10.84	4
PLAAT3	11145	Uveitis	MESH:D014605		Cyclosporine|Dexamethasone|Lipopolysaccharides	10.84	4
SMAD6	4091	Uveitis	MESH:D014605		Cyclosporine|Lipopolysaccharides|Methotrexate	10.84	5
CCNL1	57018	Uveitis	MESH:D014605		Capsaicin|Cyclosporine|Lipopolysaccharides	10.85	5
CSTA	1475	Uveitis	MESH:D014605		Cyclosporine|Dexamethasone|Methotrexate	10.86	3
FOXC1	2296	Uveitis	MESH:D014605		Cyclosporine|Dexamethasone|Methotrexate	10.86	3
GPC3	2719	Uveitis	MESH:D014605		Cyclosporine|Dexamethasone|Methotrexate	10.86	3
IREB2	3658	Uveitis	MESH:D014605		Cyclosporine|Deferoxamine|Lipopolysaccharides	10.86	5
PRKCH	5583	Uveitis	MESH:D014605		Dexamethasone|Lipopolysaccharides|Sirolimus	10.86	3
SRRM2	23524	Uveitis	MESH:D014605		Cyclosporine|Dexamethasone|N-(oxo-5,6-dihydrophenanthridin-2-yl)-N,N-dimethylacetamide hydrochloride	10.86	3
TOB1	10140	Uveitis	MESH:D014605		Cyclosporine|Dexamethasone|Methotrexate	10.86	3
UCK2	7371	Uveitis	MESH:D014605		Cyclosporine|Dexamethasone|Methotrexate	10.86	3
CREBRF	153222	Uveitis	MESH:D014605		Cyclosporine|Dexamethasone|Sirolimus	10.87	2
CXCL16	58191	Uveitis	MESH:D014605		Cyclosporine|Dexamethasone|Lipopolysaccharides	10.87	4
DLK1	8788	Uveitis	MESH:D014605		Cyclosporine|Dexamethasone|Lipopolysaccharides	10.87	4
EIF3A	8661	Uveitis	MESH:D014605		Cyclosporine|Dexamethasone|tamibarotene	10.87	3
FAM162A	26355	Uveitis	MESH:D014605		Capsaicin|Cyclosporine|Dexamethasone	10.87	3
FNDC3B	64778	Uveitis	MESH:D014605		Cyclosporine|Dexamethasone|Lipopolysaccharides	10.87	4
HCAR2	338442	Uveitis	MESH:D014605		Cyclosporine|Dexamethasone|Lipopolysaccharides	10.87	4
LTA	4049	Uveitis	MESH:D014605		Cyclosporine|lipopolysaccharide, E. coli O26-B6|Lipopolysaccharides	10.87	6
MARCKSL1	65108	Uveitis	MESH:D014605		Cyclosporine|Dexamethasone|Lipopolysaccharides	10.87	4
SLC15A1	6564	Uveitis	MESH:D014605		Cyclosporine|Dexamethasone|Sirolimus	10.87	2
SLC46A1	113235	Uveitis	MESH:D014605		Cyclosporine|Lipopolysaccharides|Methotrexate	10.87	5
TAX1BP3	30851	Uveitis	MESH:D014605		Cyclosporine|Dexamethasone|Lipopolysaccharides	10.87	4
ZMYND8	23613	Uveitis	MESH:D014605		Cyclosporine|Dexamethasone|Lipopolysaccharides	10.87	4
EPOR	2057	Uveitis	MESH:D014605		Capsaicin|Cyclosporine|Lipopolysaccharides	10.88	5
ETHE1	23474	Uveitis	MESH:D014605		Cyclosporine|Dexamethasone|Methotrexate	10.89	3
GSK3A	2931	Uveitis	MESH:D014605		Cyclosporine|Dexamethasone|N-(oxo-5,6-dihydrophenanthridin-2-yl)-N,N-dimethylacetamide hydrochloride	10.89	3
PPP2CB	5516	Uveitis	MESH:D014605		Cyclosporine|Dexamethasone|Methotrexate	10.89	3
CHPT1	56994	Uveitis	MESH:D014605		Cyclosporine|Dexamethasone|Lipopolysaccharides	10.9	4
PABPC1	26986	Uveitis	MESH:D014605		Cyclosporine|Dexamethasone|Sirolimus	10.9	2
S1PR3	1903	Uveitis	MESH:D014605		Cyclosporine|Dexamethasone|Lipopolysaccharides	10.9	4
SERPINA3N	20716	Uveitis	MESH:D014605		Cyclosporine|Dexamethasone|Sirolimus	10.9	2
TBK1	29110	Uveitis	MESH:D014605		Cyclosporine|Dexamethasone|Lipopolysaccharides	10.9	4
LINC01002	399844	Uveitis	MESH:D014605		Dexamethasone|Methotrexate	10.91	2
MIR146	387164	Uveitis	MESH:D014605		lipopolysaccharide, E. coli O26-B6|Lipopolysaccharides	10.91	4
ADHFE1	137872	Uveitis	MESH:D014605		Cyclosporine|Dexamethasone|Methotrexate	10.92	3
AIFM2	84883	Uveitis	MESH:D014605		Cyclosporine|Dexamethasone|Methotrexate	10.92	3
CNR1	1268	Uveitis	MESH:D014605		Capsaicin|Dexamethasone|Lipopolysaccharides|Methotrexate	10.92	5
FZD4	8322	Uveitis	MESH:D014605		Cyclosporine|Dexamethasone|Methotrexate	10.92	3
HTR3A	3359	Uveitis	MESH:D014605		Capsaicin|Dexamethasone|Lipopolysaccharides	10.92	4
SYNJ2	8871	Uveitis	MESH:D014605		Cyclosporine|Dexamethasone|Methotrexate	10.92	3
C5AR1	728	Uveitis	MESH:D014605		Cyclosporine|Lipopolysaccharides|Methotrexate	10.93	5
CYP7A1	1581	Uveitis	MESH:D014605		Cyclosporine|Dexamethasone|Lipopolysaccharides|Methotrexate	10.93	5
DCBLD2	131566	Uveitis	MESH:D014605		Cyclosporine|Dexamethasone|Lipopolysaccharides	10.93	4
FDX1	2230	Uveitis	MESH:D014605		Cyclosporine|Dexamethasone|Lipopolysaccharides	10.93	4
G3BP1	10146	Uveitis	MESH:D014605		Dexamethasone|Methotrexate|N-(oxo-5,6-dihydrophenanthridin-2-yl)-N,N-dimethylacetamide hydrochloride	10.93	3
ITGA7	3679	Uveitis	MESH:D014605		Cyclosporine|Dexamethasone|Lipopolysaccharides	10.93	4
MBL2	4153	Uveitis	MESH:D014605		Cyclosporine|Dexamethasone|Lipopolysaccharides	10.93	4
MIR181A-1	735252	Uveitis	MESH:D014605		Dexamethasone|Lipopolysaccharides	10.93	3
MRPS6	64968	Uveitis	MESH:D014605		Cyclosporine|Dexamethasone|Lipopolysaccharides	10.93	4
NID2	22795	Uveitis	MESH:D014605		Dexamethasone|Methotrexate|Prednisolone	10.93	4
PAK1	5058	Uveitis	MESH:D014605		Cyclosporine|N-(oxo-5,6-dihydrophenanthridin-2-yl)-N,N-dimethylacetamide hydrochloride|tamibarotene	10.93	4
PDE2A	5138	Uveitis	MESH:D014605		Capsaicin|Cyclosporine|Zymosan	10.93	4
PSME4	23198	Uveitis	MESH:D014605		Cyclosporine|Dexamethasone|Lipopolysaccharides	10.93	4
RARRES2	5919	Uveitis	MESH:D014605		Capsaicin|Cyclosporine|Dexamethasone	10.93	3
RHBDF2	79651	Uveitis	MESH:D014605		Cyclosporine|Dexamethasone|Lipopolysaccharides	10.93	4
USP9	568683	Uveitis	MESH:D014605		Dexamethasone|Lipopolysaccharides	10.93	3
ZBTB10	65986	Uveitis	MESH:D014605		Cyclosporine|Dexamethasone|Lipopolysaccharides	10.93	4
PDHB	5162	Uveitis	MESH:D014605		Cyclosporine|Deferoxamine|Dexamethasone	10.94	3
OIP5	11339	Uveitis	MESH:D014605		Cyclosporine|Dexamethasone|Methotrexate	10.95	3
SLC25A1	6576	Uveitis	MESH:D014605		Cyclosporine|Dexamethasone|Methotrexate	10.95	3
AACS	65985	Uveitis	MESH:D014605		Cyclosporine|Dexamethasone|Lipopolysaccharides	10.96	4
FXYD5	53827	Uveitis	MESH:D014605		Cyclosporine|Dexamethasone|Lipopolysaccharides	10.96	4
TPR	7175	Uveitis	MESH:D014605		Cyclosporine|Dexamethasone|tamibarotene	10.96	3
ELOVL3	83401	Uveitis	MESH:D014605		Dexamethasone|Lipopolysaccharides|Methotrexate	10.97	4
IKBKE	9641	Uveitis	MESH:D014605		Dexamethasone|lipopolysaccharide, E. coli O26-B6|Lipopolysaccharides	10.97	5
TLN1	7094	Uveitis	MESH:D014605		Dexamethasone|Lipopolysaccharides|Methotrexate	10.97	4
DRAM1	55332	Uveitis	MESH:D014605		Cyclosporine|Lipopolysaccharides|Methotrexate	10.98	5
FILIP1L	11259	Uveitis	MESH:D014605		Cyclosporine|Lipopolysaccharides|N-(oxo-5,6-dihydrophenanthridin-2-yl)-N,N-dimethylacetamide hydrochloride	10.98	5
MATN2	4147	Uveitis	MESH:D014605		Cyclosporine|Dexamethasone|Methotrexate	10.98	3
UPB1	51733	Uveitis	MESH:D014605		Cyclosporine|Dexamethasone|Methotrexate	10.98	3
ASPA	443	Uveitis	MESH:D014605		Cyclosporine|Dexamethasone|Lipopolysaccharides	10.99	4
CNDP2	55748	Uveitis	MESH:D014605		Cyclosporine|Dexamethasone|Lipopolysaccharides	10.99	4
CXXC5	51523	Uveitis	MESH:D014605		Cyclosporine|Dexamethasone|Lipopolysaccharides	10.99	4
ETFDH	2110	Uveitis	MESH:D014605		Cyclosporine|Dexamethasone|Lipopolysaccharides	10.99	4
H6PD	9563	Uveitis	MESH:D014605		Capsaicin|Cyclosporine|Dexamethasone	10.99	3
LYZ2	17105	Uveitis	MESH:D014605		Cyclosporine|Dexamethasone|Lipopolysaccharides	10.99	4
RABGGTB	5876	Uveitis	MESH:D014605		Cyclosporine|Dexamethasone|tamibarotene	10.99	3
PCOLCE	5118	Uveitis	MESH:D014605		Capsaicin|Dexamethasone|Methotrexate	11	3
EIF4B	1975	Uveitis	MESH:D014605		N-(oxo-5,6-dihydrophenanthridin-2-yl)-N,N-dimethylacetamide hydrochloride|Sirolimus|tamibarotene	11.01	3
GTPBP2	54676	Uveitis	MESH:D014605		Cyclosporine|Dexamethasone|Methotrexate	11.01	3
PTPRG	5793	Uveitis	MESH:D014605		Cyclosporine|Dexamethasone|Methotrexate	11.01	3
TCP11L2	255394	Uveitis	MESH:D014605		Cyclosporine|Dexamethasone|Methotrexate	11.01	3
YBX3	8531	Uveitis	MESH:D014605		Cyclosporine|Dexamethasone|Methotrexate	11.01	3
NDUFS4	4724	Uveitis	MESH:D014605		Dexamethasone|Lipopolysaccharides|N-(oxo-5,6-dihydrophenanthridin-2-yl)-N,N-dimethylacetamide hydrochloride	11.02	4
PCTP	58488	Uveitis	MESH:D014605		Capsaicin|Cyclosporine|Lipopolysaccharides	11.02	5
ADAM10	102	Uveitis	MESH:D014605		Cyclosporine|Dexamethasone|N-(oxo-5,6-dihydrophenanthridin-2-yl)-N,N-dimethylacetamide hydrochloride	11.03	3
SLC23A2	9962	Uveitis	MESH:D014605		Cyclosporine|Dexamethasone|Foscarnet	11.04	3
AK2	204	Uveitis	MESH:D014605		Cyclosporine|Dexamethasone|Lipopolysaccharides	11.05	4
AMD1	262	Uveitis	MESH:D014605		Cyclosporine|Dexamethasone|tamibarotene	11.05	3
FUT8	2530	Uveitis	MESH:D014605		Cyclosporine|Dexamethasone|Lipopolysaccharides	11.05	4
GYS1	2997	Uveitis	MESH:D014605		Cyclosporine|Dexamethasone|Lipopolysaccharides	11.05	4
MAP4	4134	Uveitis	MESH:D014605		Cyclosporine|Dexamethasone|N-(oxo-5,6-dihydrophenanthridin-2-yl)-N,N-dimethylacetamide hydrochloride	11.06	3
RNF19B	127544	Uveitis	MESH:D014605		Cyclosporine|Methotrexate|Prednisolone	11.06	4
SULT1A1	6817	Uveitis	MESH:D014605		Cyclosporine|Dexamethasone|Methotrexate|Triamcinolone Acetonide	11.06	5
ACAA1	30	Uveitis	MESH:D014605		Cyclosporine|Lipopolysaccharides|Methotrexate	11.07	5
AOC3	8639	Uveitis	MESH:D014605		Cyclosporine|Dexamethasone|Methotrexate	11.07	3
C8B	732	Uveitis	MESH:D014605		Cyclosporine|Dexamethasone|Methotrexate	11.07	3
CRIM1	51232	Uveitis	MESH:D014605		Cyclosporine|Lipopolysaccharides|Prednisolone	11.07	5
GFRA2	2675	Uveitis	MESH:D014605		Capsaicin|Cyclosporine|Dexamethasone	11.07	3
IL13RA2	3598	Uveitis	MESH:D014605		Cyclosporine|Dexamethasone|Methotrexate	11.07	3
KIF4A	24137	Uveitis	MESH:D014605		Cyclosporine|Dexamethasone|Methotrexate	11.07	3
NFATC3	4775	Uveitis	MESH:D014605		Cyclosporine|Dexamethasone|Methotrexate	11.07	3
S100G	795	Uveitis	MESH:D014605		Capsaicin|Cyclosporine|Sirolimus	11.07	3
CD52	1043	Uveitis	MESH:D014605		Cyclosporine|Dexamethasone|Lipopolysaccharides	11.08	4
DICER1	23405	Uveitis	MESH:D014605		Cyclosporine|Deferoxamine|Dexamethasone	11.08	3
OSBPL3	26031	Uveitis	MESH:D014605		Cyclosporine|Dexamethasone|Lipopolysaccharides	11.08	4
RFC5	5985	Uveitis	MESH:D014605		Cyclosporine|Dexamethasone|tamibarotene	11.08	3
GM2A	2760	Uveitis	MESH:D014605		Cyclosporine|Dexamethasone|Prednisolone	11.09	3
TRAF3	7187	Uveitis	MESH:D014605		Capsaicin|Lipopolysaccharides|Methotrexate	11.09	4
RHOU	58480	Uveitis	MESH:D014605		Cyclosporine|Methotrexate|tamibarotene	11.1	4
SIRPA	140885	Uveitis	MESH:D014605		Lipopolysaccharides|Methotrexate|Zymosan	11.1	4
SLC7A8	23428	Uveitis	MESH:D014605		Dexamethasone|Methotrexate|Prednisolone	11.1	4
ARHGAP24	83478	Uveitis	MESH:D014605		Cyclosporine|Dexamethasone|Methotrexate	11.11	3
ILK	3611	Uveitis	MESH:D014605		Cyclosporine|Dexamethasone|tamibarotene	11.11	3
JUNB	3726	Uveitis	MESH:D014605		Cyclosporine|Dexamethasone|Lipopolysaccharides|N-(oxo-5,6-dihydrophenanthridin-2-yl)-N,N-dimethylacetamide hydrochloride	11.11	5
MXD4	10608	Uveitis	MESH:D014605		Cyclosporine|Dexamethasone|Lipopolysaccharides	11.11	4
POU2F1	5451	Uveitis	MESH:D014605		Cyclosporine|Dexamethasone|Lipopolysaccharides	11.11	4
RHOQ	23433	Uveitis	MESH:D014605		Cyclosporine|Dexamethasone|tamibarotene	11.11	3
SAMD4A	23034	Uveitis	MESH:D014605		Cyclosporine|Dexamethasone|Methotrexate	11.11	3
ABCC4	10257	Uveitis	MESH:D014605		Cyclosporine|Dexamethasone|lipopolysaccharide, E. coli O26-B6|Methotrexate	11.12	5
HMGCS1	3157	Uveitis	MESH:D014605		Cyclosporine|Dexamethasone|Prednisolone|tamibarotene	11.13	4
AGPAT3	56894	Uveitis	MESH:D014605		Cyclosporine|Dexamethasone|Methotrexate	11.14	3
AUH	549	Uveitis	MESH:D014605		Cyclosporine|Dexamethasone|Methotrexate	11.14	3
CD4	920	Uveitis	MESH:D014605		Cyclosporine|Dexamethasone|Methotrexate	11.14	3
CDC34	997	Uveitis	MESH:D014605		Cyclosporine|Dexamethasone|Methotrexate	11.14	3
FLRT2	23768	Uveitis	MESH:D014605		Cyclosporine|Dexamethasone|Methotrexate	11.14	3
PRXL2A	84293	Uveitis	MESH:D014605		Cyclosporine|Dexamethasone|Lipopolysaccharides	11.14	4
TJP3	27134	Uveitis	MESH:D014605		Cyclosporine|Dexamethasone|Methotrexate	11.14	3
TP53BP1	7158	Uveitis	MESH:D014605		Cyclosporine|Dexamethasone|N-(oxo-5,6-dihydrophenanthridin-2-yl)-N,N-dimethylacetamide hydrochloride	11.15	3
FKBP1B	2281	Uveitis	MESH:D014605		Cyclosporine|Dexamethasone|Sirolimus	11.16	2
COX6B1	1340	Uveitis	MESH:D014605		Cyclosporine|Dexamethasone|Methotrexate	11.17	3
CTSZ	1522	Uveitis	MESH:D014605		Cyclosporine|Dexamethasone|Lipopolysaccharides	11.17	4
DEPDC1	55635	Uveitis	MESH:D014605		Cyclosporine|Dexamethasone|Methotrexate	11.17	3
EVL	51466	Uveitis	MESH:D014605		Cyclosporine|Dexamethasone|Methotrexate	11.17	3
FGD4	121512	Uveitis	MESH:D014605		Cyclosporine|Dexamethasone|Methotrexate	11.17	3
H4C3	8364	Uveitis	MESH:D014605		Cyclosporine|Dexamethasone|tamibarotene	11.17	3
LPGAT1	9926	Uveitis	MESH:D014605		Cyclosporine|Dexamethasone|Lipopolysaccharides	11.17	4
MUC2	4583	Uveitis	MESH:D014605		Cyclosporine|Lipopolysaccharides|Methotrexate	11.17	5
MYL1	4632	Uveitis	MESH:D014605		Capsaicin|Dexamethasone|Methotrexate	11.17	3
PDLIM2	64236	Uveitis	MESH:D014605		Cyclosporine|Lipopolysaccharides|Methotrexate	11.17	5
RBM47	54502	Uveitis	MESH:D014605		Cyclosporine|Dexamethasone|Lipopolysaccharides	11.17	4
RFTN1	23180	Uveitis	MESH:D014605		Cyclosporine|Dexamethasone|Methotrexate	11.17	3
RRP12	23223	Uveitis	MESH:D014605		Cyclosporine|Dexamethasone|Methotrexate	11.17	3
SEL1L	6400	Uveitis	MESH:D014605		Cyclosporine|Dexamethasone|Methotrexate	11.17	3
TACC2	10579	Uveitis	MESH:D014605		Cyclosporine|Dexamethasone|Methotrexate	11.17	3
TCF12	6938	Uveitis	MESH:D014605		Cyclosporine|Dexamethasone|Methotrexate	11.17	3
OCLNA	405757	Uveitis	MESH:D014605		Dexamethasone|Methotrexate	11.18	2
SFTPB	6439	Uveitis	MESH:D014605		Dexamethasone|Lipopolysaccharides|Methotrexate	11.18	4
ADRA1D	146	Uveitis	MESH:D014605		Cyclosporine|Dexamethasone|Quinidine	11.19	3
ANXA11	311	Uveitis	MESH:D014605		Cyclosporine|Dexamethasone|Methotrexate	11.2	3
GSTP1	2950	Uveitis	MESH:D014605		Capsaicin|Cyclosporine|Dexamethasone|Lipopolysaccharides|Quinidine	11.2	6
MPP1	4354	Uveitis	MESH:D014605		Cyclosporine|Lipopolysaccharides|Methotrexate	11.2	5
PMS1	5378	Uveitis	MESH:D014605		Cyclosporine|Dexamethasone|Methotrexate	11.2	3
SMIM14	201895	Uveitis	MESH:D014605		Cyclosporine|Dexamethasone|Sirolimus	11.2	2
TLR15	421219	Uveitis	MESH:D014605		Dexamethasone|Lipopolysaccharides	11.2	3
GMFB	2764	Uveitis	MESH:D014605		Cyclosporine|Dexamethasone|Lipopolysaccharides	11.21	4
SLC6A12	6539	Uveitis	MESH:D014605		Cyclosporine|Dexamethasone|Lipopolysaccharides	11.21	4
IL17RB	55540	Uveitis	MESH:D014605		Cyclosporine|Methotrexate|Sirolimus	11.22	3
ARHGAP5	394	Uveitis	MESH:D014605		Cyclosporine|Dexamethasone|Methotrexate	11.23	3
BMPER	168667	Uveitis	MESH:D014605		Cyclosporine|Dexamethasone|Methotrexate	11.23	3
GPSM2	29899	Uveitis	MESH:D014605		Cyclosporine|Dexamethasone|Methotrexate	11.23	3
NUAK2	81788	Uveitis	MESH:D014605		Cyclosporine|Dexamethasone|Methotrexate	11.23	3
OAS2	4939	Uveitis	MESH:D014605		Cyclosporine|Lipopolysaccharides|tamibarotene	11.23	5
PCYOX1	51449	Uveitis	MESH:D014605		Cyclosporine|Dexamethasone|Methotrexate	11.23	3
PIK3C2B	5287	Uveitis	MESH:D014605		Cyclosporine|Dexamethasone|Methotrexate	11.23	3
RAMP2	10266	Uveitis	MESH:D014605		Cyclosporine|Deferoxamine|Methotrexate	11.23	4
BLNK	29760	Uveitis	MESH:D014605		Cyclosporine|Dexamethasone|Lipopolysaccharides	11.24	4
KLF3	51274	Uveitis	MESH:D014605		Cyclosporine|Dexamethasone|Lipopolysaccharides	11.24	4
MCCC2	64087	Uveitis	MESH:D014605		Cyclosporine|Dexamethasone|Lipopolysaccharides	11.24	4
MPZL1	9019	Uveitis	MESH:D014605		Dexamethasone|Lipopolysaccharides|Methotrexate	11.24	4
MT2A	4502	Uveitis	MESH:D014605		Cyclosporine|Deferoxamine|Dexamethasone|Lipopolysaccharides	11.24	5
SERBP1	26135	Uveitis	MESH:D014605		Cyclosporine|N-(oxo-5,6-dihydrophenanthridin-2-yl)-N,N-dimethylacetamide hydrochloride|tamibarotene	11.24	4
SERPINB8	5271	Uveitis	MESH:D014605		Cyclosporine|Methotrexate|tamibarotene	11.25	4
ARL4C	10123	Uveitis	MESH:D014605		Cyclosporine|Dexamethasone|tamibarotene	11.26	3
DDIT4	54541	Uveitis	MESH:D014605		Cyclosporine|Dexamethasone|Lipopolysaccharides|Methotrexate	11.26	5
FGL1	2267	Uveitis	MESH:D014605		Capsaicin|Cyclosporine|Lipopolysaccharides	11.26	5
MALT1	10892	Uveitis	MESH:D014605		Cyclosporine|Lipopolysaccharides|Methotrexate	11.26	5
NCOA4	8031	Uveitis	MESH:D014605		Cyclosporine|Deferoxamine|Methotrexate	11.26	4
TNFRSF11A	8792	Uveitis	MESH:D014605		Cyclosporine|Deferoxamine|Lipopolysaccharides	11.26	5
TNPO1	3842	Uveitis	MESH:D014605		Cyclosporine|Lipopolysaccharides|tamibarotene	11.26	5
ADGRL2	23266	Uveitis	MESH:D014605		Cyclosporine|Dexamethasone|Methotrexate	11.27	3
CARS1	833	Uveitis	MESH:D014605		Cyclosporine|Dexamethasone|Methotrexate	11.27	3
COL15A1	1306	Uveitis	MESH:D014605		Cyclosporine|Dexamethasone|Methotrexate	11.27	3
CTSD	1509	Uveitis	MESH:D014605		Cyclosporine|Dexamethasone|Lipopolysaccharides|tamibarotene	11.27	5
DDT	1652	Uveitis	MESH:D014605		Cyclosporine|Dexamethasone|Lipopolysaccharides	11.27	4
EBI3	10148	Uveitis	MESH:D014605		Cyclosporine|Dexamethasone|Lipopolysaccharides	11.27	4
GDF10	2662	Uveitis	MESH:D014605		Dexamethasone|Lipopolysaccharides|Methotrexate	11.27	4
GPR155	151556	Uveitis	MESH:D014605		Cyclosporine|Dexamethasone|Lipopolysaccharides	11.27	4
IFI44L	10964	Uveitis	MESH:D014605		Cyclosporine|Methotrexate|Prednisolone	11.27	4
SCARA5	286133	Uveitis	MESH:D014605		Cyclosporine|Dexamethasone|Lipopolysaccharides	11.27	4
SCD1	20249	Uveitis	MESH:D014605		Cyclosporine|Dexamethasone|Lipopolysaccharides|Lutein	11.27	4
STEAP3	55240	Uveitis	MESH:D014605		Capsaicin|Dexamethasone|Lipopolysaccharides	11.27	4
UBE2B	7320	Uveitis	MESH:D014605		Cyclosporine|Dexamethasone|Lipopolysaccharides	11.27	4
EHBP1	23301	Uveitis	MESH:D014605		Cyclosporine|Dexamethasone|N-(oxo-5,6-dihydrophenanthridin-2-yl)-N,N-dimethylacetamide hydrochloride	11.28	3
HIBADH	11112	Uveitis	MESH:D014605		Cyclosporine|Dexamethasone|Quinidine	11.28	3
RAI14	26064	Uveitis	MESH:D014605		Cyclosporine|Dexamethasone|N-(oxo-5,6-dihydrophenanthridin-2-yl)-N,N-dimethylacetamide hydrochloride	11.28	3
PSEN2	5664	Uveitis	MESH:D014605		Dexamethasone|Lipopolysaccharides|N-(oxo-5,6-dihydrophenanthridin-2-yl)-N,N-dimethylacetamide hydrochloride	11.29	4
PSMD11	5717	Uveitis	MESH:D014605		Cyclosporine|Lipopolysaccharides|Sirolimus	11.29	4
TRAF4	9618	Uveitis	MESH:D014605		Capsaicin|Cyclosporine|Dexamethasone	11.29	3
CCN4	8840	Uveitis	MESH:D014605		Cyclosporine|Dexamethasone|Methotrexate	11.3	3
HMGB1	3146	Uveitis	MESH:D014605		Cyclosporine|Dexamethasone|Lipopolysaccharides|N-(oxo-5,6-dihydrophenanthridin-2-yl)-N,N-dimethylacetamide hydrochloride	11.3	5
RBMS1	5937	Uveitis	MESH:D014605		Cyclosporine|Lipopolysaccharides|Methotrexate	11.3	5
COX7B	1349	Uveitis	MESH:D014605		Cyclosporine|Dexamethasone|Lipopolysaccharides	11.31	4
GALM	130589	Uveitis	MESH:D014605		Cyclosporine|Dexamethasone|Lipopolysaccharides	11.31	4
SPATA13	221178	Uveitis	MESH:D014605		Cyclosporine|Dexamethasone|Lipopolysaccharides	11.31	4
SRR	63826	Uveitis	MESH:D014605		Cyclosporine|Methotrexate|Sirolimus	11.31	3
TACC1	6867	Uveitis	MESH:D014605		Cyclosporine|Dexamethasone|Lipopolysaccharides	11.31	4
TMBIM1	64114	Uveitis	MESH:D014605		Cyclosporine|Dexamethasone|Lipopolysaccharides	11.31	4
CPN1	1369	Uveitis	MESH:D014605		Cyclosporine|Dexamethasone|Methotrexate	11.33	3
CST6	1474	Uveitis	MESH:D014605		Cyclosporine|Dexamethasone|Methotrexate	11.33	3
DTX4	23220	Uveitis	MESH:D014605		Cyclosporine|Dexamethasone|Methotrexate	11.33	3
F12	2161	Uveitis	MESH:D014605		Cyclosporine|Dexamethasone|Methotrexate	11.33	3
NUP50	10762	Uveitis	MESH:D014605		Cyclosporine|Dexamethasone|Methotrexate	11.33	3
PPAT	5471	Uveitis	MESH:D014605		Dexamethasone|Methotrexate|tamibarotene	11.33	3
SACS	26278	Uveitis	MESH:D014605		Cyclosporine|Dexamethasone|tamibarotene	11.33	3
SERINC3	10955	Uveitis	MESH:D014605		Cyclosporine|Dexamethasone|Methotrexate	11.33	3
ABCD2	225	Uveitis	MESH:D014605		Cyclosporine|Dexamethasone|Lipopolysaccharides	11.34	4
AGPAT2	10555	Uveitis	MESH:D014605		Cyclosporine|Dexamethasone|Lipopolysaccharides	11.34	4
ENDOD1	23052	Uveitis	MESH:D014605		Cyclosporine|Dexamethasone|Lipopolysaccharides	11.34	4
NDUFA5	4698	Uveitis	MESH:D014605		Cyclosporine|Dexamethasone|Lipopolysaccharides	11.34	4
RASGRP3	25780	Uveitis	MESH:D014605		Dexamethasone|Lipopolysaccharides|Methotrexate	11.34	4
SEMA3A	10371	Uveitis	MESH:D014605		Cyclosporine|Methotrexate|Sirolimus	11.35	3
ATP6V0A1	535	Uveitis	MESH:D014605		Cyclosporine|Dexamethasone|tamibarotene	11.36	3
FOXO4	4303	Uveitis	MESH:D014605		Cyclosporine|Dexamethasone|tamibarotene	11.36	3
THOP1	7064	Uveitis	MESH:D014605		Capsaicin|Cyclosporine|Dexamethasone	11.36	3
WNK1	65125	Uveitis	MESH:D014605		Cyclosporine|Dexamethasone|tamibarotene	11.36	3
CARD10	29775	Uveitis	MESH:D014605		Cyclosporine|Dexamethasone|Lipopolysaccharides	11.37	4
CD151	977	Uveitis	MESH:D014605		Cyclosporine|Dexamethasone|Methotrexate	11.37	3
FOSL1	8061	Uveitis	MESH:D014605		Capsaicin|Cyclosporine|Dexamethasone|Lipopolysaccharides	11.37	5
IKZF1	10320	Uveitis	MESH:D014605		Dexamethasone|Lipopolysaccharides|tamibarotene	11.37	4
PLAA	9373	Uveitis	MESH:D014605		Cyclosporine|Dexamethasone|Lipopolysaccharides	11.37	4
STK10	6793	Uveitis	MESH:D014605		Cyclosporine|Dexamethasone|Methotrexate	11.37	3
TLE1	7088	Uveitis	MESH:D014605		Cyclosporine|Dexamethasone|Methotrexate	11.37	3
SMAD5	4090	Uveitis	MESH:D014605		Cyclosporine|Dexamethasone|N-(oxo-5,6-dihydrophenanthridin-2-yl)-N,N-dimethylacetamide hydrochloride	11.38	3
VASN	114990	Uveitis	MESH:D014605		Cyclosporine|Methotrexate|Sirolimus	11.38	3
ZFR	51663	Uveitis	MESH:D014605		Cyclosporine|Dexamethasone|N-(oxo-5,6-dihydrophenanthridin-2-yl)-N,N-dimethylacetamide hydrochloride	11.38	3
AP1S2	8905	Uveitis	MESH:D014605		Cyclosporine|Dexamethasone|tamibarotene	11.39	3
FUCA1	2517	Uveitis	MESH:D014605		Cyclosporine|Lipopolysaccharides|tamibarotene	11.39	5
PDX1	3651	Uveitis	MESH:D014605		Capsaicin|Dexamethasone|Sirolimus	11.39	2
CAP2	10486	Uveitis	MESH:D014605		Cyclosporine|Dexamethasone|Methotrexate	11.4	3
SEC23B	10483	Uveitis	MESH:D014605		Cyclosporine|Dexamethasone|Methotrexate	11.4	3
TPCN1	53373	Uveitis	MESH:D014605		Cyclosporine|Dexamethasone|Methotrexate	11.4	3
HERC5	51191	Uveitis	MESH:D014605		Cyclosporine|Lipopolysaccharides|Prednisolone	11.41	5
MET	4233	Uveitis	MESH:D014605		Cyclosporine|Lipopolysaccharides|Methotrexate|Prednisolone	11.41	6
PSMD8	5714	Uveitis	MESH:D014605		Cyclosporine|Dexamethasone|Lipopolysaccharides	11.41	4
SMAD3	4088	Uveitis	MESH:D014605		Cyclosporine|Dexamethasone|diminazene aceturate|Lipopolysaccharides	11.41	5
EIF4EBP1	1978	Uveitis	MESH:D014605		Cyclosporine|Dexamethasone|N-(oxo-5,6-dihydrophenanthridin-2-yl)-N,N-dimethylacetamide hydrochloride|Sirolimus	11.42	3
SHANK3	85358	Uveitis	MESH:D014605		Cyclosporine|Lipopolysaccharides|Sirolimus	11.42	4
INSIG1	3638	Uveitis	MESH:D014605		Cyclosporine|Dexamethasone|Lipopolysaccharides|Sirolimus	11.43	4
AMOTL2	51421	Uveitis	MESH:D014605		Cyclosporine|Dexamethasone|Lipopolysaccharides	11.44	4
C8A	731	Uveitis	MESH:D014605		Cyclosporine|Dexamethasone|Methotrexate	11.44	3
CLYBL	171425	Uveitis	MESH:D014605		Cyclosporine|Dexamethasone|Lipopolysaccharides	11.44	4
HEATR1	55127	Uveitis	MESH:D014605		Cyclosporine|Dexamethasone|Lipopolysaccharides	11.44	4
IRF5	3663	Uveitis	MESH:D014605		Dexamethasone|Lipopolysaccharides|Methotrexate	11.44	4
MMP11	4320	Uveitis	MESH:D014605		Cyclosporine|Dexamethasone|Lipopolysaccharides	11.44	4
SLC44A4	80736	Uveitis	MESH:D014605		Cyclosporine|Dexamethasone|Lipopolysaccharides	11.44	4
SLC6A1	6529	Uveitis	MESH:D014605		Cyclosporine|Dexamethasone|Lipopolysaccharides	11.44	4
USP15	9958	Uveitis	MESH:D014605		Cyclosporine|Dexamethasone|Methotrexate	11.44	3
CXCL15	20309	Uveitis	MESH:D014605		Dexamethasone|Lipopolysaccharides|Prednisolone	11.45	5
GTPBP4	23560	Uveitis	MESH:D014605		Cyclosporine|Methotrexate|Sirolimus	11.45	3
CCS	9973	Uveitis	MESH:D014605		Cyclosporine|Lipopolysaccharides|Lutein	11.46	4
CELF1	10658	Uveitis	MESH:D014605		Cyclosporine|Dexamethasone|tamibarotene	11.46	3
RNF125	54941	Uveitis	MESH:D014605		Cyclosporine|Lipopolysaccharides|Methotrexate	11.46	5
CLSTN1	22883	Uveitis	MESH:D014605		Cyclosporine|Dexamethasone|Methotrexate	11.47	3
ERBB2	2064	Uveitis	MESH:D014605		Capsaicin|Cyclosporine|Dexamethasone|Methotrexate	11.47	4
PARPBP	55010	Uveitis	MESH:D014605		Cyclosporine|Dexamethasone|Methotrexate	11.47	3
PXMP4	11264	Uveitis	MESH:D014605		Cyclosporine|Dexamethasone|Methotrexate	11.47	3
TYK2	7297	Uveitis	MESH:D014605		Cyclosporine|Dexamethasone|Methotrexate	11.47	3
COBL	23242	Uveitis	MESH:D014605		Cyclosporine|Dexamethasone|Lipopolysaccharides	11.48	4
GPR183	1880	Uveitis	MESH:D014605		Dexamethasone|Lipopolysaccharides|Methotrexate	11.48	4
HLA-A	3105	Uveitis	MESH:D014605		Dexamethasone|Lipopolysaccharides|Methotrexate	11.48	4
PIAS1	8554	Uveitis	MESH:D014605		Cyclosporine|Dexamethasone|Lipopolysaccharides	11.48	4
SLC2A4	6517	Uveitis	MESH:D014605		Capsaicin|Deferoxamine|Dexamethasone|Lipopolysaccharides	11.48	5
CD3D	915	Uveitis	MESH:D014605		Dexamethasone|Methotrexate|tamibarotene	11.49	3
SH3BGRL3	83442	Uveitis	MESH:D014605		Cyclosporine|Lipopolysaccharides|Methotrexate	11.5	5
DMGDH	29958	Uveitis	MESH:D014605		Cyclosporine|Dexamethasone|Methotrexate	11.51	3
GSTT1	2952	Uveitis	MESH:D014605		Cyclosporine|Dexamethasone|Lipopolysaccharides|Sirolimus	11.51	4
JCHAIN	3512	Uveitis	MESH:D014605		Dexamethasone|Lipopolysaccharides|Methotrexate	11.51	4
MNS1	55329	Uveitis	MESH:D014605		Cyclosporine|Dexamethasone|Methotrexate	11.51	3
MTAP	4507	Uveitis	MESH:D014605		Cyclosporine|Dexamethasone|Methotrexate	11.51	3
PPID	5481	Uveitis	MESH:D014605		Cyclosporine|Dexamethasone|Methotrexate	11.51	3
PTPN21	11099	Uveitis	MESH:D014605		Cyclosporine|Dexamethasone|Methotrexate	11.51	3
ETNPPL	64850	Uveitis	MESH:D014605		Cyclosporine|Dexamethasone|Lipopolysaccharides	11.52	4
FAM149A	25854	Uveitis	MESH:D014605		Cyclosporine|Dexamethasone|Lipopolysaccharides	11.52	4
GCLC	2729	Uveitis	MESH:D014605		Cyclosporine|Dexamethasone|Methotrexate|N-(oxo-5,6-dihydrophenanthridin-2-yl)-N,N-dimethylacetamide hydrochloride|Zymosan	11.52	5
HEXA	3073	Uveitis	MESH:D014605		Cyclosporine|Dexamethasone|Lipopolysaccharides	11.52	4
NDUFB6	4712	Uveitis	MESH:D014605		Cyclosporine|Dexamethasone|Lipopolysaccharides	11.52	4
PKIA	5569	Uveitis	MESH:D014605		Cyclosporine|Dexamethasone|Lipopolysaccharides	11.52	4
DNMT1	1786	Uveitis	MESH:D014605		Cyclosporine|Deferoxamine|Dexamethasone|Sirolimus	11.53	3
FLOT1	10211	Uveitis	MESH:D014605		Cyclosporine|Dexamethasone|tamibarotene	11.53	3
FTH1	2495	Uveitis	MESH:D014605		Cyclosporine|Deferoxamine|Lipopolysaccharides|Methotrexate	11.53	6
FXYD6	53826	Uveitis	MESH:D014605		Capsaicin|Dexamethasone|Lipopolysaccharides	11.53	4
MT1M	4499	Uveitis	MESH:D014605		Cyclosporine|Dexamethasone|Sirolimus	11.53	2
SCG2	7857	Uveitis	MESH:D014605		Capsaicin|Dexamethasone|Prednisolone	11.54	4
ACTB	60	Uveitis	MESH:D014605		Cyclosporine|Dexamethasone|Lipopolysaccharides|Sirolimus	11.55	4
CDK9	1025	Uveitis	MESH:D014605		Cyclosporine|Dexamethasone|Lipopolysaccharides	11.55	4
CHSY1	22856	Uveitis	MESH:D014605		Cyclosporine|Dexamethasone|Lipopolysaccharides	11.55	4
LAD1	3898	Uveitis	MESH:D014605		Cyclosporine|Dexamethasone|Lipopolysaccharides	11.55	4
MGAT2	4247	Uveitis	MESH:D014605		Cyclosporine|Dexamethasone|Methotrexate	11.55	3
PFAS	5198	Uveitis	MESH:D014605		Cyclosporine|Dexamethasone|Methotrexate	11.55	3
SLC7A6	9057	Uveitis	MESH:D014605		Cyclosporine|Dexamethasone|Lipopolysaccharides	11.55	4
TNRC6B	23112	Uveitis	MESH:D014605		Cyclosporine|Dexamethasone|Methotrexate	11.55	3
ABCB4	5244	Uveitis	MESH:D014605		Cyclosporine|Dexamethasone|Lipopolysaccharides|Methotrexate	11.56	5
HSPA5	3309	Uveitis	MESH:D014605		Capsaicin|Cyclosporine|glucogallin|Lipopolysaccharides|Sirolimus	11.56	5
NMU	10874	Uveitis	MESH:D014605		Cyclosporine|Dexamethasone|Sirolimus	11.56	2
CD14	929	Uveitis	MESH:D014605		Cyclosporine|Dexamethasone|Lipopolysaccharides|Methotrexate	11.59	5
PARM1	25849	Uveitis	MESH:D014605		Cyclosporine|Dexamethasone|Lipopolysaccharides	11.59	4
CXCR1	3577	Uveitis	MESH:D014605		lipopolysaccharide, E. coli O26-B6|Lipopolysaccharides|Zymosan	11.6	5
IRF4	3662	Uveitis	MESH:D014605		Dexamethasone|Lipopolysaccharides|Methotrexate	11.62	4
LAT	27040	Uveitis	MESH:D014605		Dexamethasone|Lipopolysaccharides|Methotrexate	11.62	4
NPR1	4881	Uveitis	MESH:D014605		Cyclosporine|Dexamethasone|Methotrexate	11.62	3
PRELP	5549	Uveitis	MESH:D014605		Dexamethasone|Methotrexate|Prednisolone	11.62	4
SIRT2	22933	Uveitis	MESH:D014605		Methotrexate|N-(oxo-5,6-dihydrophenanthridin-2-yl)-N,N-dimethylacetamide hydrochloride|Sirolimus	11.62	3
TRIM63	84676	Uveitis	MESH:D014605		Dexamethasone|Lipopolysaccharides|Prednisolone	11.62	5
ADRB2	154	Uveitis	MESH:D014605		Cyclosporine|Dexamethasone|Lipopolysaccharides|Methotrexate	11.63	5
MOGAT1	116255	Uveitis	MESH:D014605		Cyclosporine|Dexamethasone|Lipopolysaccharides	11.63	4
NDUFA7	4701	Uveitis	MESH:D014605		Cyclosporine|Dexamethasone|Lipopolysaccharides	11.63	4
PRG4	10216	Uveitis	MESH:D014605		Cyclosporine|Dexamethasone|Lipopolysaccharides	11.63	4
RFC1	5981	Uveitis	MESH:D014605		Cyclosporine|Dexamethasone|Lipopolysaccharides	11.63	4
SAMD9	54809	Uveitis	MESH:D014605		Cyclosporine|Dexamethasone|Lipopolysaccharides	11.63	4
TRAFD1	10906	Uveitis	MESH:D014605		Capsaicin|Cyclosporine|Dexamethasone	11.64	3
APLP1	333	Uveitis	MESH:D014605		Cyclosporine|Lipopolysaccharides|Methotrexate	11.65	5
SLC11A1	6556	Uveitis	MESH:D014605		Cyclosporine|Lipopolysaccharides|Methotrexate	11.65	5
SLC43A3	29015	Uveitis	MESH:D014605		Cyclosporine|Lipopolysaccharides|Prednisolone	11.65	5
CD302	9936	Uveitis	MESH:D014605		Cyclosporine|Dexamethasone|Methotrexate	11.66	3
GCA	25801	Uveitis	MESH:D014605		Cyclosporine|Methotrexate|tamibarotene	11.66	4
NPC1L1	29881	Uveitis	MESH:D014605		Cyclosporine|Dexamethasone|Methotrexate	11.66	3
PHKB	5257	Uveitis	MESH:D014605		Cyclosporine|Dexamethasone|Methotrexate	11.66	3
PLA2G4C	8605	Uveitis	MESH:D014605		Cyclosporine|Dexamethasone|Methotrexate	11.66	3
SMAD9	4093	Uveitis	MESH:D014605		Cyclosporine|Dexamethasone|N-(oxo-5,6-dihydrophenanthridin-2-yl)-N,N-dimethylacetamide hydrochloride	11.66	3
YRDC	79693	Uveitis	MESH:D014605		Cyclosporine|Dexamethasone|Methotrexate	11.66	3
COX6A1	1337	Uveitis	MESH:D014605		Capsaicin|Dexamethasone|Methotrexate	11.67	3
CPB2	1361	Uveitis	MESH:D014605		Cyclosporine|Dexamethasone|Lipopolysaccharides	11.67	4
GMPPB	29925	Uveitis	MESH:D014605		Cyclosporine|Dexamethasone|Lipopolysaccharides	11.67	4
GMPR	2766	Uveitis	MESH:D014605		Cyclosporine|Dexamethasone|Lipopolysaccharides	11.67	4
WASF2	10163	Uveitis	MESH:D014605		Cyclosporine|Dexamethasone|Lipopolysaccharides	11.67	4
EDN2	1907	Uveitis	MESH:D014605		Cyclosporine|Dexamethasone|tamibarotene	11.68	3
EEF1E1	9521	Uveitis	MESH:D014605		Cyclosporine|Dexamethasone|tamibarotene	11.68	3
SORBS3	10174	Uveitis	MESH:D014605		Cyclosporine|Lipopolysaccharides|Methotrexate	11.68	5
ND1	4535	Uveitis	MESH:D014605		Capsaicin|Deferoxamine|N-(oxo-5,6-dihydrophenanthridin-2-yl)-N,N-dimethylacetamide hydrochloride	11.69	3
PDK4	5166	Uveitis	MESH:D014605		Cyclosporine|Dexamethasone|Lipopolysaccharides|Methotrexate	11.69	5
AP1B1	162	Uveitis	MESH:D014605		Cyclosporine|Dexamethasone|Lipopolysaccharides	11.7	4
CMTM3	123920	Uveitis	MESH:D014605		Cyclosporine|Dexamethasone|Lipopolysaccharides	11.7	4
HIF3A	64344	Uveitis	MESH:D014605		Deferoxamine|Dexamethasone|Methotrexate	11.7	3
LIMK2	3985	Uveitis	MESH:D014605		Cyclosporine|Dexamethasone|Lipopolysaccharides	11.7	4
NDUFA3	4696	Uveitis	MESH:D014605		Cyclosporine|Dexamethasone|Lipopolysaccharides	11.7	4
SKI	6497	Uveitis	MESH:D014605		Cyclosporine|Dexamethasone|Methotrexate	11.7	3
SPG7	6687	Uveitis	MESH:D014605		Cyclosporine|Dexamethasone|Methotrexate	11.7	3
BPTF	2186	Uveitis	MESH:D014605		Cyclosporine|Dexamethasone|tamibarotene	11.71	3
FMOD	2331	Uveitis	MESH:D014605		Capsaicin|Dexamethasone|Methotrexate	11.71	3
PKP4	8502	Uveitis	MESH:D014605		Cyclosporine|Sirolimus|tamibarotene	11.71	3
XPOT	11260	Uveitis	MESH:D014605		Cyclosporine|Dexamethasone|tamibarotene	11.71	3
TMEM176B	28959	Uveitis	MESH:D014605		Cyclosporine|Lipopolysaccharides|Methotrexate	11.72	5
RPLP2	6181	Uveitis	MESH:D014605		Cyclosporine|Dexamethasone|N-(oxo-5,6-dihydrophenanthridin-2-yl)-N,N-dimethylacetamide hydrochloride	11.73	3
TBC1D15	64786	Uveitis	MESH:D014605		Cyclosporine|Dexamethasone|N-(oxo-5,6-dihydrophenanthridin-2-yl)-N,N-dimethylacetamide hydrochloride	11.73	3
BBC3	27113	Uveitis	MESH:D014605		Deferoxamine|Dexamethasone|Methotrexate|Sirolimus	11.74	3
DPP3	10072	Uveitis	MESH:D014605		Capsaicin|Cyclosporine|Lipopolysaccharides	11.74	5
FOS	2353	Uveitis	MESH:D014605		Capsaicin|Cyclosporine|Dexamethasone|Lipopolysaccharides|Methotrexate|Zymosan	11.74	7
GDI1	2664	Uveitis	MESH:D014605		Cyclosporine|Dexamethasone|Lipopolysaccharides	11.74	4
HAUS4	54930	Uveitis	MESH:D014605		Cyclosporine|Dexamethasone|Methotrexate	11.74	3
RFFL	117584	Uveitis	MESH:D014605		Cyclosporine|Dexamethasone|Methotrexate	11.74	3
ST3GAL4	6484	Uveitis	MESH:D014605		Cyclosporine|Dexamethasone|Lipopolysaccharides	11.74	4
STK38	11329	Uveitis	MESH:D014605		Cyclosporine|Dexamethasone|Methotrexate	11.74	3
UQCRQ	27089	Uveitis	MESH:D014605		Cyclosporine|Dexamethasone|Lipopolysaccharides	11.74	4
CCL24	6369	Uveitis	MESH:D014605		Cyclosporine|Dexamethasone|lipopolysaccharide, E. coli O26-B6	11.75	4
CCNI	10983	Uveitis	MESH:D014605		Cyclosporine|Dexamethasone|Sirolimus	11.75	2
CDK6	1021	Uveitis	MESH:D014605		Cyclosporine|Dexamethasone|Lipopolysaccharides|Methotrexate	11.76	5
IRAK4	51135	Uveitis	MESH:D014605		Cyclosporine|Lipopolysaccharides|Methotrexate	11.76	5
NDUFS5	4725	Uveitis	MESH:D014605		Cyclosporine|Lipopolysaccharides|Methotrexate	11.76	5
HJV	148738	Uveitis	MESH:D014605		Cyclosporine|Lipopolysaccharides|Zymosan	11.77	5
MAST4	375449	Uveitis	MESH:D014605		Cyclosporine|Dexamethasone|N-(oxo-5,6-dihydrophenanthridin-2-yl)-N,N-dimethylacetamide hydrochloride	11.77	3
NOP2	4839	Uveitis	MESH:D014605		Cyclosporine|Dexamethasone|N-(oxo-5,6-dihydrophenanthridin-2-yl)-N,N-dimethylacetamide hydrochloride	11.77	3
RAB1A	5861	Uveitis	MESH:D014605		Cyclosporine|Methotrexate|tamibarotene	11.77	4
TYMS	7298	Uveitis	MESH:D014605		Cyclosporine|Lipopolysaccharides|Methotrexate|Sirolimus	11.77	5
UBR4	23352	Uveitis	MESH:D014605		Cyclosporine|Dexamethasone|N-(oxo-5,6-dihydrophenanthridin-2-yl)-N,N-dimethylacetamide hydrochloride	11.77	3
ATP6V0B	533	Uveitis	MESH:D014605		Cyclosporine|Dexamethasone|Lipopolysaccharides	11.78	4
DAGLB	221955	Uveitis	MESH:D014605		Cyclosporine|Dexamethasone|Lipopolysaccharides	11.78	4
FMO4	2329	Uveitis	MESH:D014605		Cyclosporine|Dexamethasone|Lipopolysaccharides	11.78	4
KITL	17311	Uveitis	MESH:D014605		Dexamethasone|Lipopolysaccharides|Sirolimus	11.78	3
LHFPL2	10184	Uveitis	MESH:D014605		Cyclosporine|Dexamethasone|Lipopolysaccharides	11.78	4
MFAP3L	9848	Uveitis	MESH:D014605		Cyclosporine|Dexamethasone|Lipopolysaccharides	11.78	4
PRICKLE2	166336	Uveitis	MESH:D014605		Cyclosporine|Dexamethasone|Lipopolysaccharides	11.78	4
SH3D19	152503	Uveitis	MESH:D014605		Cyclosporine|Dexamethasone|Methotrexate	11.78	3
NPHS2	7827	Uveitis	MESH:D014605		Cyclosporine|Dexamethasone|Sirolimus	11.79	2
REV3L	5980	Uveitis	MESH:D014605		Cyclosporine|Dexamethasone|tamibarotene	11.79	3
TJP1	7082	Uveitis	MESH:D014605		Cyclosporine|Lipopolysaccharides|Methotrexate|N-(oxo-5,6-dihydrophenanthridin-2-yl)-N,N-dimethylacetamide hydrochloride	11.79	6
NDUFS8	4728	Uveitis	MESH:D014605		Cyclosporine|Lipopolysaccharides|Methotrexate	11.8	5
RHO	6010	Uveitis	MESH:D014605		Cyclosporine|Dexamethasone|N-(oxo-5,6-dihydrophenanthridin-2-yl)-N,N-dimethylacetamide hydrochloride	11.81	3
SLC26A2	1836	Uveitis	MESH:D014605		Cyclosporine|Methotrexate|tamibarotene	11.81	4
CAMP	820	Uveitis	MESH:D014605		Capsaicin|Dexamethasone|Lipopolysaccharides	11.82	4
FPR1	2357	Uveitis	MESH:D014605		Cyclosporine|Dexamethasone|Methotrexate	11.82	3
NDUFS3	4722	Uveitis	MESH:D014605		Cyclosporine|Dexamethasone|Lipopolysaccharides	11.82	4
NOS1	4842	Uveitis	MESH:D014605		Capsaicin|Dexamethasone|diminazene aceturate|Lipopolysaccharides	11.82	5
NPTN	27020	Uveitis	MESH:D014605		Cyclosporine|Dexamethasone|Methotrexate	11.82	3
PTBP2	58155	Uveitis	MESH:D014605		Cyclosporine|Dexamethasone|Lipopolysaccharides	11.82	4
WDR26	80232	Uveitis	MESH:D014605		Cyclosporine|Dexamethasone|Methotrexate	11.82	3
ASB2	51676	Uveitis	MESH:D014605		Cyclosporine|Dexamethasone|tamibarotene	11.83	3
BRD3	8019	Uveitis	MESH:D014605		Cyclosporine|Dexamethasone|tamibarotene	11.83	3
KHSRP	8570	Uveitis	MESH:D014605		Cyclosporine|Lipopolysaccharides|N-(oxo-5,6-dihydrophenanthridin-2-yl)-N,N-dimethylacetamide hydrochloride	11.83	5
TLR9	54106	Uveitis	MESH:D014605		lipopolysaccharide, E. coli O26-B6|Lipopolysaccharides|Zymosan	11.83	5
TNRC6A	27327	Uveitis	MESH:D014605		Cyclosporine|Methotrexate|N-(oxo-5,6-dihydrophenanthridin-2-yl)-N,N-dimethylacetamide hydrochloride	11.83	4
ALPP	250	Uveitis	MESH:D014605		Cyclosporine|Lipopolysaccharides|Methotrexate	11.84	5
CHRNE	1145	Uveitis	MESH:D014605		Cyclosporine|Lipopolysaccharides|Methotrexate	11.84	5
PHACTR2	9749	Uveitis	MESH:D014605		Cyclosporine|Lipopolysaccharides|Methotrexate	11.84	5
MXRA7	439921	Uveitis	MESH:D014605		Cyclosporine|Dexamethasone|N-(oxo-5,6-dihydrophenanthridin-2-yl)-N,N-dimethylacetamide hydrochloride	11.85	3
APAF1	317	Uveitis	MESH:D014605		Capsaicin|Deferoxamine|Lipopolysaccharides|Methotrexate	11.86	5
ATG10	83734	Uveitis	MESH:D014605		Cyclosporine|Dexamethasone|Methotrexate	11.86	3
CLEC2D	29121	Uveitis	MESH:D014605		Capsaicin|Dexamethasone|Lipopolysaccharides	11.86	4
GFI1	2672	Uveitis	MESH:D014605		Cyclosporine|Dexamethasone|Methotrexate	11.86	3
HLA-DMB	3109	Uveitis	MESH:D014605		Dexamethasone|Lipopolysaccharides|tamibarotene	11.86	4
SLC39A11	201266	Uveitis	MESH:D014605		Cyclosporine|Dexamethasone|Methotrexate	11.86	3
WNK4	65266	Uveitis	MESH:D014605		Cyclosporine|Dexamethasone|Methotrexate	11.86	3
HIP1R	9026	Uveitis	MESH:D014605		Capsaicin|Cyclosporine|Dexamethasone	11.87	3
HSF1	3297	Uveitis	MESH:D014605		Capsaicin|Cyclosporine|Dexamethasone|Sirolimus	11.87	3
IER3	8870	Uveitis	MESH:D014605		Cyclosporine|Dexamethasone|Lipopolysaccharides|tamibarotene	11.87	5
MOGS	7841	Uveitis	MESH:D014605		Cyclosporine|Dexamethasone|Lipopolysaccharides	11.87	4
NDUFA4	4697	Uveitis	MESH:D014605		Cyclosporine|Dexamethasone|Lipopolysaccharides	11.87	4
PPP1R15B	84919	Uveitis	MESH:D014605		Cyclosporine|Lipopolysaccharides|Lutein	11.87	4
SOX13	9580	Uveitis	MESH:D014605		Cyclosporine|Dexamethasone|Lipopolysaccharides	11.87	4
SP100	6672	Uveitis	MESH:D014605		Cyclosporine|Dexamethasone|Lipopolysaccharides	11.87	4
TMEM14A	28978	Uveitis	MESH:D014605		Cyclosporine|Dexamethasone|Lipopolysaccharides	11.87	4
TSPAN3	10099	Uveitis	MESH:D014605		Cyclosporine|Dexamethasone|Lipopolysaccharides	11.87	4
CCRL2	9034	Uveitis	MESH:D014605		Cyclosporine|Lipopolysaccharides|Methotrexate	11.88	5
ENO1	2023	Uveitis	MESH:D014605		Cyclosporine|Deferoxamine|Dexamethasone|Methotrexate	11.88	4
HBEGF	1839	Uveitis	MESH:D014605		Capsaicin|Cyclosporine|Dexamethasone|Lipopolysaccharides	11.88	5
PILRA	29992	Uveitis	MESH:D014605		Dexamethasone|Lipopolysaccharides|Prednisolone	11.88	5
AXIN1	8312	Uveitis	MESH:D014605		Cyclosporine|Lipopolysaccharides|tamibarotene	11.89	5
FOXG1	2290	Uveitis	MESH:D014605		Dexamethasone|Lipopolysaccharides|Methotrexate	11.89	4
IBSP	3381	Uveitis	MESH:D014605		Dexamethasone|N-(oxo-5,6-dihydrophenanthridin-2-yl)-N,N-dimethylacetamide hydrochloride|Sirolimus	11.89	2
GREM2	64388	Uveitis	MESH:D014605		Cyclosporine|Dexamethasone|Methotrexate	11.9	3
HSPA1B	3304	Uveitis	MESH:D014605		Cyclosporine|Dexamethasone|Methotrexate|Sirolimus	11.9	3
TCEA2	6919	Uveitis	MESH:D014605		Cyclosporine|Dexamethasone|Methotrexate	11.9	3
TMEM106C	79022	Uveitis	MESH:D014605		Cyclosporine|Dexamethasone|Methotrexate	11.9	3
HERC6	55008	Uveitis	MESH:D014605		Cyclosporine|Methotrexate|Prednisolone	11.91	4
IGFBP1	3484	Uveitis	MESH:D014605		Cyclosporine|Dexamethasone|Lipopolysaccharides|Sirolimus	11.91	4
IL12RB2	3595	Uveitis	MESH:D014605		Cyclosporine|Dexamethasone|Lipopolysaccharides	11.91	4
PARG	8505	Uveitis	MESH:D014605		Cyclosporine|Dexamethasone|Lipopolysaccharides	11.91	4
PREB	10113	Uveitis	MESH:D014605		Cyclosporine|Dexamethasone|Lipopolysaccharides	11.91	4
BTBD11	121551	Uveitis	MESH:D014605		Cyclosporine|Lipopolysaccharides|Sirolimus	11.93	4
CDC42SE1	56882	Uveitis	MESH:D014605		Cyclosporine|Dexamethasone|Methotrexate	11.94	3
CTH	1491	Uveitis	MESH:D014605		Cyclosporine|Dexamethasone|Lipopolysaccharides|Methotrexate	11.94	5
HLA-DQB1	3119	Uveitis	MESH:D014605		Dexamethasone|Lipopolysaccharides|tamibarotene	11.94	4
IMPDH1	3614	Uveitis	MESH:D014605		Cyclosporine|Dexamethasone|Methotrexate	11.94	3
PARP2	10038	Uveitis	MESH:D014605		Cyclosporine|Methotrexate|N-(oxo-5,6-dihydrophenanthridin-2-yl)-N,N-dimethylacetamide hydrochloride	11.94	4
RALGPS2	55103	Uveitis	MESH:D014605		Cyclosporine|Dexamethasone|Methotrexate	11.94	3
SBSPON	157869	Uveitis	MESH:D014605		Cyclosporine|Dexamethasone|Methotrexate	11.94	3
SLC6A14	11254	Uveitis	MESH:D014605		Cyclosporine|Dexamethasone|Methotrexate	11.94	3
ALS2	57679	Uveitis	MESH:D014605		Cyclosporine|Lipopolysaccharides|Lutein	11.95	4
CRLS1	54675	Uveitis	MESH:D014605		Cyclosporine|Dexamethasone|Lipopolysaccharides	11.95	4
NDUFA8	4702	Uveitis	MESH:D014605		Cyclosporine|Dexamethasone|Lipopolysaccharides	11.95	4
TNS2	23371	Uveitis	MESH:D014605		Cyclosporine|Dexamethasone|Lipopolysaccharides	11.95	4
TRAPPC6A	79090	Uveitis	MESH:D014605		Cyclosporine|Dexamethasone|Lipopolysaccharides	11.95	4
UTP20	27340	Uveitis	MESH:D014605		Cyclosporine|Dexamethasone|tamibarotene	11.95	3
VGLL4	9686	Uveitis	MESH:D014605		Cyclosporine|Dexamethasone|Lipopolysaccharides	11.95	4
ANXA1	301	Uveitis	MESH:D014605		Cyclosporine|Dexamethasone|Lipopolysaccharides|Zymosan	11.96	5
ABHD1	84696	Uveitis	MESH:D014605		Dexamethasone|Lipopolysaccharides|Methotrexate	11.97	4
PKM	5315	Uveitis	MESH:D014605		Cyclosporine|Dexamethasone|Lipopolysaccharides|Sirolimus	11.97	4
GSTM3	2947	Uveitis	MESH:D014605		Cyclosporine|Dexamethasone|Lipopolysaccharides|Quinidine	11.98	5
APPL1	26060	Uveitis	MESH:D014605		Cyclosporine|Dexamethasone|Lipopolysaccharides	11.99	4
CLCN7	1186	Uveitis	MESH:D014605		Cyclosporine|Dexamethasone|Lipopolysaccharides	11.99	4
MOCS1	4337	Uveitis	MESH:D014605		Cyclosporine|Dexamethasone|Lipopolysaccharides	11.99	4
NKD2	85409	Uveitis	MESH:D014605		Cyclosporine|Dexamethasone|Methotrexate	11.99	3
NLRC5	84166	Uveitis	MESH:D014605		Cyclosporine|Dexamethasone|Methotrexate	11.99	3
NOX4	50507	Uveitis	MESH:D014605		Cyclosporine|Dexamethasone|Lipopolysaccharides|Lutein	11.99	4
OSBPL8	114882	Uveitis	MESH:D014605		Cyclosporine|Dexamethasone|Methotrexate	11.99	3
PLXNB1	5364	Uveitis	MESH:D014605		Cyclosporine|Dexamethasone|Methotrexate	11.99	3
PNRC2	55629	Uveitis	MESH:D014605		Cyclosporine|Dexamethasone|Methotrexate	11.99	3
TTF2	8458	Uveitis	MESH:D014605		Cyclosporine|Dexamethasone|Methotrexate	11.99	3
HSF2	3298	Uveitis	MESH:D014605		Cyclosporine|Lipopolysaccharides|Methotrexate	12	5
PSTPIP2	9050	Uveitis	MESH:D014605		Cyclosporine|Lipopolysaccharides|Methotrexate	12	5
E2F1	1869	Uveitis	MESH:D014605		Capsaicin|Lipopolysaccharides|Methotrexate|Sirolimus	12.01	5
MMP13	4322	Uveitis	MESH:D014605		Capsaicin|Dexamethasone|Lipopolysaccharides|Zymosan	12.01	5
ND4	4538	Uveitis	MESH:D014605		Deferoxamine|Dexamethasone|Lipopolysaccharides	12.02	4
BUB3	9184	Uveitis	MESH:D014605		Cyclosporine|Dexamethasone|Methotrexate	12.03	3
MAGED1	9500	Uveitis	MESH:D014605		Cyclosporine|Dexamethasone|Methotrexate	12.03	3
SKA2	348235	Uveitis	MESH:D014605		Cyclosporine|Dexamethasone|Methotrexate	12.03	3
LRP10	26020	Uveitis	MESH:D014605		Cyclosporine|Dexamethasone|Lipopolysaccharides	12.04	4
PITPNB	23760	Uveitis	MESH:D014605		Cyclosporine|Dexamethasone|tamibarotene	12.04	3
SMARCD2	6603	Uveitis	MESH:D014605		Cyclosporine|Dexamethasone|Lipopolysaccharides	12.04	4
SMS	6611	Uveitis	MESH:D014605		Dexamethasone|Methotrexate|Prednisolone	12.04	4
IL1R1	3554	Uveitis	MESH:D014605		Cyclosporine|Dexamethasone|lipopolysaccharide, E. coli O26-B6|Lipopolysaccharides	12.05	6
ITGB1	3688	Uveitis	MESH:D014605		Cyclosporine|Dexamethasone|Lipopolysaccharides|Methotrexate	12.05	5
LGALS4	3960	Uveitis	MESH:D014605		Cyclosporine|Lipopolysaccharides|Methotrexate	12.05	5
LZTFL1	54585	Uveitis	MESH:D014605		Cyclosporine|Methotrexate|tamibarotene	12.05	4
POLR1H	30834	Uveitis	MESH:D014605		Cyclosporine|Methotrexate|Sirolimus	12.05	3
GPX2	2877	Uveitis	MESH:D014605		Cyclosporine|Lipopolysaccharides|Lutein|Methotrexate	12.06	5
IFI16	3428	Uveitis	MESH:D014605		Cyclosporine|Lipopolysaccharides|tamibarotene	12.06	5
LRRC17	10234	Uveitis	MESH:D014605		Dexamethasone|Lipopolysaccharides|Methotrexate	12.06	4
UGT1A6	54578	Uveitis	MESH:D014605		Cyclosporine|Dexamethasone|Endotoxins|Methotrexate	12.06	3
DNMBP	23268	Uveitis	MESH:D014605		Cyclosporine|Dexamethasone|Methotrexate	12.07	3
FRMD5	84978	Uveitis	MESH:D014605		Cyclosporine|Dexamethasone|Methotrexate	12.07	3
VPS13D	55187	Uveitis	MESH:D014605		Cyclosporine|Dexamethasone|Methotrexate	12.07	3
AGPS	8540	Uveitis	MESH:D014605		Cyclosporine|Dexamethasone|tamibarotene	12.08	3
CCNL2	81669	Uveitis	MESH:D014605		Cyclosporine|Dexamethasone|Lipopolysaccharides	12.08	4
CES1E	13897	Uveitis	MESH:D014605		Cyclosporine|Dexamethasone|Lipopolysaccharides	12.08	4
CMTM6	54918	Uveitis	MESH:D014605		Cyclosporine|Dexamethasone|Lipopolysaccharides	12.08	4
CTDSP2	10106	Uveitis	MESH:D014605		Cyclosporine|Dexamethasone|Lipopolysaccharides	12.08	4
MRPL33	9553	Uveitis	MESH:D014605		Cyclosporine|Dexamethasone|Lipopolysaccharides	12.08	4
NOP16	51491	Uveitis	MESH:D014605		Cyclosporine|Dexamethasone|Lipopolysaccharides	12.08	4
SERPINA3K	20714	Uveitis	MESH:D014605		Cyclosporine|Dexamethasone|Lipopolysaccharides	12.08	4
CCR4	1233	Uveitis	MESH:D014605		Capsaicin|Dexamethasone|N-(oxo-5,6-dihydrophenanthridin-2-yl)-N,N-dimethylacetamide hydrochloride	12.09	3
FCGR2A	2212	Uveitis	MESH:D014605		Cyclosporine|Lipopolysaccharides|Methotrexate	12.09	5
UQCR11	10975	Uveitis	MESH:D014605		Cyclosporine|Lipopolysaccharides|Methotrexate	12.09	5
TNKS	8658	Uveitis	MESH:D014605		Cyclosporine|Dexamethasone|N-(oxo-5,6-dihydrophenanthridin-2-yl)-N,N-dimethylacetamide hydrochloride	12.1	3
BRCA1	672	Uveitis	MESH:D014605		Cyclosporine|Methotrexate|N-(oxo-5,6-dihydrophenanthridin-2-yl)-N,N-dimethylacetamide hydrochloride|tamibarotene	12.11	5
CLIP2	7461	Uveitis	MESH:D014605		Cyclosporine|Dexamethasone|Methotrexate	12.12	3
EGFL6	25975	Uveitis	MESH:D014605		Cyclosporine|Dexamethasone|Methotrexate	12.12	3
ESYT1	23344	Uveitis	MESH:D014605		Cyclosporine|Dexamethasone|Methotrexate	12.12	3
ST8SIA2	8128	Uveitis	MESH:D014605		Cyclosporine|Dexamethasone|Methotrexate	12.12	3
TEAD1	7003	Uveitis	MESH:D014605		Cyclosporine|Dexamethasone|Sirolimus	12.12	2
TNXB	7148	Uveitis	MESH:D014605		Cyclosporine|Dexamethasone|Methotrexate	12.12	3
CEBPD	1052	Uveitis	MESH:D014605		Cyclosporine|Dexamethasone|Lipopolysaccharides|tamibarotene	12.15	5
MAS1	4142	Uveitis	MESH:D014605		Cyclosporine|diminazene aceturate|Lipopolysaccharides	12.15	5
SERPINB1A	66222	Uveitis	MESH:D014605		Dexamethasone|dexamethasone 21-phosphate|Triamcinolone Acetonide	12.15	4
HSPA9	3313	Uveitis	MESH:D014605	marker/mechanism	Cyclosporine|Deferoxamine|Dexamethasone|Lipopolysaccharides	12.16	6
ZHX3	23051	Uveitis	MESH:D014605		Cyclosporine|Dexamethasone|Methotrexate	12.16	3
CES1F	234564	Uveitis	MESH:D014605		Cyclosporine|Dexamethasone|Lipopolysaccharides	12.17	4
KIF2A	3796	Uveitis	MESH:D014605		Cyclosporine|Dexamethasone|tamibarotene	12.17	3
NFS1	9054	Uveitis	MESH:D014605		Cyclosporine|Dexamethasone|Lipopolysaccharides	12.17	4
PALM2AKAP2	445815	Uveitis	MESH:D014605		Cyclosporine|Dexamethasone|tamibarotene	12.17	3
SIRT5	23408	Uveitis	MESH:D014605		Cyclosporine|Dexamethasone|N-(oxo-5,6-dihydrophenanthridin-2-yl)-N,N-dimethylacetamide hydrochloride	12.18	3
KRT8	3856	Uveitis	MESH:D014605		Cyclosporine|Dexamethasone|Methotrexate|Prednisolone	12.2	4
RHOA	387	Uveitis	MESH:D014605		Dexamethasone|Lipopolysaccharides|Methotrexate|Prednisolone	12.2	6
S100A8	6279	Uveitis	MESH:D014605		Cyclosporine|Dexamethasone|Lipopolysaccharides|tamibarotene	12.2	5
AKR1B1	231	Uveitis	MESH:D014605		Cyclosporine|Dexamethasone|Lipopolysaccharides|sorbinil	12.21	4
COX6B2	125965	Uveitis	MESH:D014605		Cyclosporine|Dexamethasone|Methotrexate	12.21	3
FAM171A1	221061	Uveitis	MESH:D014605		Cyclosporine|Dexamethasone|Methotrexate	12.21	3
HCRT	3060	Uveitis	MESH:D014605		Capsaicin|Lipopolysaccharides|Methotrexate	12.21	4
MDM1	56890	Uveitis	MESH:D014605		Cyclosporine|Dexamethasone|tamibarotene	12.21	3
IGSF10	285313	Uveitis	MESH:D014605		Cyclosporine|Dexamethasone|Lipopolysaccharides	12.22	4
PHKA2	5256	Uveitis	MESH:D014605		Cyclosporine|Dexamethasone|Lipopolysaccharides	12.22	4
PIN1	5300	Uveitis	MESH:D014605		Cyclosporine|dexamethasone 21-phosphate|Methotrexate	12.22	3
PSTPIP1	9051	Uveitis	MESH:D014605		Cyclosporine|Dexamethasone|Lipopolysaccharides	12.22	4
AHR	196	Uveitis	MESH:D014605		Capsaicin|Cyclosporine|Dexamethasone|Endotoxins|Lipopolysaccharides|Prednisolone	12.23	6
NXN	64359	Uveitis	MESH:D014605		Cyclosporine|Lutein|Methotrexate	12.23	4
SFTPA1	653509	Uveitis	MESH:D014605		Dexamethasone|lipopolysaccharide, E. coli O26-B6|Lipopolysaccharides	12.23	5
IL12RB1	3594	Uveitis	MESH:D014605		Dexamethasone|Lipopolysaccharides|Methotrexate	12.24	4
MIR210	406992	Uveitis	MESH:D014605		Cyclosporine|Deferoxamine|Dexamethasone	12.25	3
PLAGL2	5326	Uveitis	MESH:D014605		Cyclosporine|Deferoxamine|Dexamethasone	12.25	3
BIRC5	332	Uveitis	MESH:D014605		Capsaicin|Cyclosporine|Dexamethasone|N-(oxo-5,6-dihydrophenanthridin-2-yl)-N,N-dimethylacetamide hydrochloride|Sirolimus	12.26	4
CHUK	1147	Uveitis	MESH:D014605		Cyclosporine|Dexamethasone|lipopolysaccharide, E. coli O26-B6|Lipopolysaccharides	12.26	6
FAM117A	81558	Uveitis	MESH:D014605		Cyclosporine|Dexamethasone|Methotrexate	12.26	3
ISLR	3671	Uveitis	MESH:D014605		Cyclosporine|Dexamethasone|Methotrexate	12.26	3
MGST1	4257	Uveitis	MESH:D014605		Cyclosporine|Dexamethasone|Lipopolysaccharides|Lutein	12.26	4
NDUFS2	4720	Uveitis	MESH:D014605		Cyclosporine|Dexamethasone|Lipopolysaccharides	12.26	4
PRRX2	51450	Uveitis	MESH:D014605		Cyclosporine|Dexamethasone|Lipopolysaccharides	12.26	4
TBC1D5	9779	Uveitis	MESH:D014605		Dexamethasone|N-(oxo-5,6-dihydrophenanthridin-2-yl)-N,N-dimethylacetamide hydrochloride|tamibarotene	12.26	3
MTRR	4552	Uveitis	MESH:D014605		Cyclosporine|Lipopolysaccharides|Methotrexate	12.27	5
OGFR	11054	Uveitis	MESH:D014605		Cyclosporine|Lipopolysaccharides|Methotrexate	12.27	5
APBB1	322	Uveitis	MESH:D014605		Dexamethasone|Lipopolysaccharides|Methotrexate	12.28	4
CD40	958	Uveitis	MESH:D014605		Dexamethasone|lipopolysaccharide, E. coli O26-B6|Lipopolysaccharides|Zymosan	12.28	6
CNTF	1270	Uveitis	MESH:D014605		Capsaicin|Lipopolysaccharides|Zymosan	12.28	4
NCOA6	23054	Uveitis	MESH:D014605		Dexamethasone|Methotrexate|tamibarotene	12.28	3
SIRT4	23409	Uveitis	MESH:D014605		Cyclosporine|Dexamethasone|N-(oxo-5,6-dihydrophenanthridin-2-yl)-N,N-dimethylacetamide hydrochloride	12.28	3
MSMO1	6307	Uveitis	MESH:D014605		Capsaicin|Cyclosporine|Dexamethasone|Methotrexate	12.29	4
PDGFRB	5159	Uveitis	MESH:D014605		Cyclosporine|Deferoxamine|Dexamethasone|Lipopolysaccharides	12.29	5
GNG4	2786	Uveitis	MESH:D014605		Cyclosporine|Dexamethasone|tamibarotene	12.3	3
HLX	3142	Uveitis	MESH:D014605		Cyclosporine|Dexamethasone|tamibarotene	12.3	3
ARGLU1	55082	Uveitis	MESH:D014605		Cyclosporine|Dexamethasone|Methotrexate	12.31	3
ATG16L1	55054	Uveitis	MESH:D014605		Capsaicin|Cyclosporine|Methotrexate	12.31	4
COPG1	22820	Uveitis	MESH:D014605		Cyclosporine|Dexamethasone|Methotrexate	12.31	3
GPX1A	352926	Uveitis	MESH:D014605		Cyclosporine|Dexamethasone|Methotrexate	12.31	3
HPS1	3257	Uveitis	MESH:D014605		Cyclosporine|Dexamethasone|Lipopolysaccharides	12.31	4
ICOSLG	23308	Uveitis	MESH:D014605		Cyclosporine|Dexamethasone|Methotrexate	12.31	3
MTM1	4534	Uveitis	MESH:D014605		Cyclosporine|Dexamethasone|Methotrexate	12.31	3
PES1	23481	Uveitis	MESH:D014605		Cyclosporine|Dexamethasone|Methotrexate	12.31	3
SLC10A1	6554	Uveitis	MESH:D014605		Cyclosporine|Dexamethasone|Lipopolysaccharides|Methotrexate	12.31	5
UBE2W	55284	Uveitis	MESH:D014605		Cyclosporine|Dexamethasone|Methotrexate	12.31	3
UQCR10	29796	Uveitis	MESH:D014605		Cyclosporine|Dexamethasone|Lipopolysaccharides	12.31	4
UTP4	84916	Uveitis	MESH:D014605		Cyclosporine|Dexamethasone|Methotrexate	12.31	3
XPO6	23214	Uveitis	MESH:D014605		Cyclosporine|Dexamethasone|Lipopolysaccharides	12.31	4
GLP1R	2740	Uveitis	MESH:D014605		Capsaicin|Dexamethasone|Methotrexate	12.32	3
PPP1R18	170954	Uveitis	MESH:D014605		Cyclosporine|Dexamethasone|N-(oxo-5,6-dihydrophenanthridin-2-yl)-N,N-dimethylacetamide hydrochloride	12.32	3
CDX2	1045	Uveitis	MESH:D014605		Dexamethasone|Lipopolysaccharides|Sirolimus	12.33	3
NUPR1	26471	Uveitis	MESH:D014605		Cyclosporine|Dexamethasone|Lipopolysaccharides|Quinidine	12.33	5
REN	5972	Uveitis	MESH:D014605		Cyclosporine|Dexamethasone|Lipopolysaccharides|Sirolimus	12.33	4
SNAI1	6615	Uveitis	MESH:D014605		Cyclosporine|Dexamethasone|Lipopolysaccharides|Sirolimus	12.33	4
CCNG1	900	Uveitis	MESH:D014605		Dexamethasone|Lipopolysaccharides|Methotrexate|tamibarotene	12.34	5
MLXIP	22877	Uveitis	MESH:D014605		Dexamethasone|Methotrexate|N-(oxo-5,6-dihydrophenanthridin-2-yl)-N,N-dimethylacetamide hydrochloride	12.34	3
CRTC2	200186	Uveitis	MESH:D014605		Cyclosporine|Dexamethasone|Sirolimus	12.35	2
TGFBR2	7048	Uveitis	MESH:D014605		Cyclosporine|Dexamethasone|Lipopolysaccharides|Methotrexate	12.35	5
ALG14	199857	Uveitis	MESH:D014605		Cyclosporine|Dexamethasone|Methotrexate	12.36	3
APOF	319	Uveitis	MESH:D014605		Cyclosporine|Dexamethasone|Methotrexate	12.36	3
FER	2241	Uveitis	MESH:D014605		Cyclosporine|Dexamethasone|Methotrexate	12.36	3
HES1	3280	Uveitis	MESH:D014605		Cyclosporine|Dexamethasone|Methotrexate|Sirolimus	12.36	3
ISCU	23479	Uveitis	MESH:D014605		Cyclosporine|Dexamethasone|Lipopolysaccharides	12.36	4
LDB2	9079	Uveitis	MESH:D014605		Cyclosporine|Dexamethasone|Lipopolysaccharides	12.36	4
LIAS	11019	Uveitis	MESH:D014605		Cyclosporine|Dexamethasone|Methotrexate	12.36	3
MT2	17750	Uveitis	MESH:D014605		Cyclosporine|Deferoxamine|Dexamethasone|Lipopolysaccharides	12.36	5
NELFA	7469	Uveitis	MESH:D014605		Cyclosporine|Dexamethasone|Methotrexate	12.36	3
PHF10	55274	Uveitis	MESH:D014605		Cyclosporine|Dexamethasone|Methotrexate	12.36	3
CBLL1	79872	Uveitis	MESH:D014605		Cyclosporine|Dexamethasone|Prednisolone	12.37	3
ID3	3399	Uveitis	MESH:D014605		Cyclosporine|Dexamethasone|Methotrexate|Prednisolone	12.37	4
INSR	3643	Uveitis	MESH:D014605		Cyclosporine|Dexamethasone|Methotrexate|N-(oxo-5,6-dihydrophenanthridin-2-yl)-N,N-dimethylacetamide hydrochloride	12.38	4
PTK2	5747	Uveitis	MESH:D014605		Capsaicin|Cyclosporine|Lipopolysaccharides|Sirolimus	12.38	5
RARA	5914	Uveitis	MESH:D014605		Cyclosporine|Dexamethasone|Lipopolysaccharides|tamibarotene	12.38	5
PRTN3	5657	Uveitis	MESH:D014605		Lipopolysaccharides|Methotrexate|tamibarotene	12.39	4
AGA	175	Uveitis	MESH:D014605		Capsaicin|Cyclosporine|Dexamethasone	12.4	3
DAGLA	747	Uveitis	MESH:D014605		Cyclosporine|Dexamethasone|tamibarotene	12.4	3
KLF4	9314	Uveitis	MESH:D014605		Capsaicin|Cyclosporine|Dexamethasone|Lipopolysaccharides	12.4	5
MTMR6	9107	Uveitis	MESH:D014605		Cyclosporine|Dexamethasone|tamibarotene	12.4	3
RGS2	5997	Uveitis	MESH:D014605		Cyclosporine|Dexamethasone|Lipopolysaccharides|Methotrexate	12.4	5
SEC16A	9919	Uveitis	MESH:D014605		Cyclosporine|Dexamethasone|tamibarotene	12.4	3
AKAP7	9465	Uveitis	MESH:D014605		Cyclosporine|Dexamethasone|Methotrexate	12.41	3
CASD1	64921	Uveitis	MESH:D014605		Cyclosporine|Dexamethasone|Methotrexate	12.41	3
CHFR	55743	Uveitis	MESH:D014605		Cyclosporine|Dexamethasone|Methotrexate	12.41	3
CIZ1	25792	Uveitis	MESH:D014605		Cyclosporine|Dexamethasone|Methotrexate	12.41	3
CYCS	54205	Uveitis	MESH:D014605		Cyclosporine|Deferoxamine|Dexamethasone|Lipopolysaccharides|Methotrexate	12.41	6
IIGP1	60440	Uveitis	MESH:D014605		Cyclosporine|Dexamethasone|Lipopolysaccharides	12.41	4
PGGT1B	5229	Uveitis	MESH:D014605		Cyclosporine|Dexamethasone|Lipopolysaccharides	12.41	4
RIOK2	55781	Uveitis	MESH:D014605		Cyclosporine|Dexamethasone|Methotrexate	12.41	3
TICAM2	353376	Uveitis	MESH:D014605		Cyclosporine|Dexamethasone|Lipopolysaccharides	12.41	4
CEACAM6	4680	Uveitis	MESH:D014605		Dexamethasone|Methotrexate|tamibarotene	12.42	3
FPR2	2358	Uveitis	MESH:D014605		Cyclosporine|Lipopolysaccharides|Methotrexate	12.42	5
IGF2	3481	Uveitis	MESH:D014605		Capsaicin|Dexamethasone|Lipopolysaccharides|Sirolimus	12.42	4
SAA4	6291	Uveitis	MESH:D014605		Cyclosporine|Lipopolysaccharides|Methotrexate	12.42	5
SLC2A2	6514	Uveitis	MESH:D014605		Cyclosporine|Dexamethasone|Lipopolysaccharides|Methotrexate	12.42	5
SOX9	6662	Uveitis	MESH:D014605		Cyclosporine|Dexamethasone|Prednisolone|Sirolimus	12.42	3
PPP4R2	151987	Uveitis	MESH:D014605		Cyclosporine|Methotrexate|N-(oxo-5,6-dihydrophenanthridin-2-yl)-N,N-dimethylacetamide hydrochloride	12.43	4
DNAJB1	3337	Uveitis	MESH:D014605		Cyclosporine|Dexamethasone|Lipopolysaccharides|Methotrexate	12.45	5
HIPK1	204851	Uveitis	MESH:D014605		Cyclosporine|Dexamethasone|tamibarotene	12.45	3
LIF	3976	Uveitis	MESH:D014605		Cyclosporine|Dexamethasone|Lipopolysaccharides|Methotrexate	12.45	5
ZIC2	7546	Uveitis	MESH:D014605		Cyclosporine|Dexamethasone|Sirolimus	12.45	2
NOD1	10392	Uveitis	MESH:D014605		lipopolysaccharide, E. coli O26-B6|Lipopolysaccharides|Methotrexate	12.46	5
PLCXD1	55344	Uveitis	MESH:D014605		Cyclosporine|Dexamethasone|Methotrexate	12.46	3
VDAC3	7419	Uveitis	MESH:D014605		Cyclosporine|Dexamethasone|Methotrexate	12.46	3
WBP1	23559	Uveitis	MESH:D014605		Cyclosporine|Dexamethasone|Lipopolysaccharides	12.46	4
RIN3	79890	Uveitis	MESH:D014605		Cyclosporine|Lipopolysaccharides|Methotrexate	12.47	5
TGFA	7039	Uveitis	MESH:D014605		Capsaicin|Dexamethasone|Lipopolysaccharides|Methotrexate	12.47	5
TP53BP2	7159	Uveitis	MESH:D014605		Cyclosporine|Dexamethasone|N-(oxo-5,6-dihydrophenanthridin-2-yl)-N,N-dimethylacetamide hydrochloride	12.47	3
BGLAP	632	Uveitis	MESH:D014605		Dexamethasone|Methotrexate|N-(oxo-5,6-dihydrophenanthridin-2-yl)-N,N-dimethylacetamide hydrochloride|Sirolimus	12.48	3
NTRK2	4915	Uveitis	MESH:D014605		Cyclosporine|Dexamethasone|Lipopolysaccharides|tamibarotene	12.48	5
FES	2242	Uveitis	MESH:D014605		Cyclosporine|Dexamethasone|tamibarotene	12.5	3
KIFAP3	22920	Uveitis	MESH:D014605		Cyclosporine|Methotrexate|Sirolimus	12.5	3
RNF115	27246	Uveitis	MESH:D014605		Cyclosporine|Dexamethasone|tamibarotene	12.5	3
SAP30	8819	Uveitis	MESH:D014605		Cyclosporine|Dexamethasone|tamibarotene	12.5	3
CHRD	8646	Uveitis	MESH:D014605		Cyclosporine|Dexamethasone|Methotrexate	12.51	3
DRAP1	10589	Uveitis	MESH:D014605		Cyclosporine|Dexamethasone|Methotrexate	12.51	3
IL21R	50615	Uveitis	MESH:D014605		Cyclosporine|Dexamethasone|Methotrexate	12.51	3
KCTD10	83892	Uveitis	MESH:D014605		Cyclosporine|Dexamethasone|Methotrexate	12.51	3
POLR1E	64425	Uveitis	MESH:D014605		Cyclosporine|Dexamethasone|Methotrexate	12.51	3
EED	8726	Uveitis	MESH:D014605		Cyclosporine|Lipopolysaccharides|Methotrexate	12.52	5
ETFBKMT	254013	Uveitis	MESH:D014605		Cyclosporine|Dexamethasone|Lipopolysaccharides	12.52	4
ITPKC	80271	Uveitis	MESH:D014605		Cyclosporine|Dexamethasone|Lipopolysaccharides	12.52	4
NDUFB1	4707	Uveitis	MESH:D014605		Cyclosporine|Dexamethasone|Lipopolysaccharides	12.52	4
OSBPL2	9885	Uveitis	MESH:D014605		Cyclosporine|Lipopolysaccharides|Methotrexate	12.52	5
RAD52	5893	Uveitis	MESH:D014605		Cyclosporine|Dexamethasone|Lipopolysaccharides	12.52	4
RUSC2	9853	Uveitis	MESH:D014605		Cyclosporine|Dexamethasone|Lipopolysaccharides	12.52	4
SEPSECS	51091	Uveitis	MESH:D014605		Cyclosporine|Dexamethasone|Lipopolysaccharides	12.52	4
CASP4	837	Uveitis	MESH:D014605		Capsaicin|Cyclosporine|Dexamethasone|Lipopolysaccharides	12.54	5
CD84	8832	Uveitis	MESH:D014605		Lipopolysaccharides|Prednisolone|Sirolimus	12.54	5
GOLGA8A	23015	Uveitis	MESH:D014605		Cyclosporine|Dexamethasone|tamibarotene	12.55	3
SLC22A8	9376	Uveitis	MESH:D014605		Dexamethasone|Lipopolysaccharides|Methotrexate|Prednisolone	12.55	6
CREB3	10488	Uveitis	MESH:D014605		Cyclosporine|Methotrexate|tamibarotene	12.56	4
HLA-G	3135	Uveitis	MESH:D014605		Cyclosporine|Methotrexate|tamibarotene	12.56	4
STX16	8675	Uveitis	MESH:D014605		Cyclosporine|Methotrexate|tamibarotene	12.56	4
TDRD3	81550	Uveitis	MESH:D014605		Cyclosporine|Methotrexate|tamibarotene	12.56	4
CD5	921	Uveitis	MESH:D014605		Cyclosporine|Dexamethasone|Lipopolysaccharides	12.57	4
HSPA14	51182	Uveitis	MESH:D014605		Cyclosporine|Dexamethasone|Lipopolysaccharides	12.57	4
MRPL23	6150	Uveitis	MESH:D014605		Cyclosporine|Dexamethasone|Lipopolysaccharides	12.57	4
PLSCR2	57047	Uveitis	MESH:D014605		Cyclosporine|Dexamethasone|Lipopolysaccharides	12.57	4
UBE2O	63893	Uveitis	MESH:D014605		Cyclosporine|Dexamethasone|N-(oxo-5,6-dihydrophenanthridin-2-yl)-N,N-dimethylacetamide hydrochloride	12.57	3
DNAJB9	4189	Uveitis	MESH:D014605		Cyclosporine|Dexamethasone|Lipopolysaccharides|Methotrexate	12.58	5
HELZ	9931	Uveitis	MESH:D014605		Cyclosporine|Lipopolysaccharides|N-(oxo-5,6-dihydrophenanthridin-2-yl)-N,N-dimethylacetamide hydrochloride	12.58	5
RHOV	171177	Uveitis	MESH:D014605		Dexamethasone|Lipopolysaccharides|Methotrexate	12.58	4
TNFRSF12A	51330	Uveitis	MESH:D014605		Cyclosporine|Dexamethasone|Lipopolysaccharides|Methotrexate	12.58	5
CTSL	1514	Uveitis	MESH:D014605		Cyclosporine|Dexamethasone|Lipopolysaccharides|Methotrexate	12.61	5
FGF1	2246	Uveitis	MESH:D014605		Cyclosporine|Lipopolysaccharides|Methotrexate|Sirolimus	12.61	5
RARB	5915	Uveitis	MESH:D014605		Cyclosporine|Dexamethasone|Lipopolysaccharides|tamibarotene	12.61	5
SLC2A3	6515	Uveitis	MESH:D014605		Cyclosporine|Lipopolysaccharides|Methotrexate|Quinidine	12.61	6
TNC	3371	Uveitis	MESH:D014605		Capsaicin|Cyclosporine|Dexamethasone|Methotrexate	12.61	4
BCAS2	10286	Uveitis	MESH:D014605		Cyclosporine|Dexamethasone|Lipopolysaccharides	12.62	4
EXOC7	23265	Uveitis	MESH:D014605		Cyclosporine|Dexamethasone|Methotrexate	12.62	3
HM13	81502	Uveitis	MESH:D014605		Cyclosporine|Dexamethasone|Lipopolysaccharides	12.62	4
OPRM1	4988	Uveitis	MESH:D014605		Capsaicin|Lipopolysaccharides|Methotrexate|Zymosan	12.62	5
SLC26A3	1811	Uveitis	MESH:D014605		Cyclosporine|Dexamethasone|Methotrexate	12.62	3
STYX	6815	Uveitis	MESH:D014605		Cyclosporine|Dexamethasone|Methotrexate	12.62	3
NAMPT	10135	Uveitis	MESH:D014605		Cyclosporine|Dexamethasone|Lipopolysaccharides|Methotrexate	12.63	5
DNMT3A	1788	Uveitis	MESH:D014605		Cyclosporine|Deferoxamine|Dexamethasone|Methotrexate	12.64	4
FAXDC2	10826	Uveitis	MESH:D014605		Cyclosporine|Dexamethasone|Sirolimus	12.65	2
PLAAT4	5920	Uveitis	MESH:D014605		Cyclosporine|Dexamethasone|tamibarotene	12.65	3
GRIN2B	2904	Uveitis	MESH:D014605		Capsaicin|Dexamethasone|diminazene aceturate|Lipopolysaccharides	12.66	5
IGFBP5	3488	Uveitis	MESH:D014605		Cyclosporine|Dexamethasone|Methotrexate|Sirolimus	12.66	3
EPRS1	2058	Uveitis	MESH:D014605		Cyclosporine|Dexamethasone|Methotrexate	12.67	3
REPS1	85021	Uveitis	MESH:D014605		Cyclosporine|Dexamethasone|Methotrexate	12.67	3
CEBPE	1053	Uveitis	MESH:D014605		Lipopolysaccharides|Methotrexate|tamibarotene	12.68	4
NFYC	4802	Uveitis	MESH:D014605		Cyclosporine|Lipopolysaccharides|N-(oxo-5,6-dihydrophenanthridin-2-yl)-N,N-dimethylacetamide hydrochloride	12.68	5
PRPF6	24148	Uveitis	MESH:D014605		Cyclosporine|Lipopolysaccharides|Methotrexate	12.68	5
VARS2	57176	Uveitis	MESH:D014605		Cyclosporine|Dexamethasone|Lipopolysaccharides	12.68	4
A2M	2	Uveitis	MESH:D014605		Cyclosporine|Dexamethasone|Lipopolysaccharides|Sirolimus	12.7	4
ELOA	6924	Uveitis	MESH:D014605		Cyclosporine|Lipopolysaccharides|Methotrexate	12.73	5
FOSB	2354	Uveitis	MESH:D014605		Dexamethasone|Lipopolysaccharides|Methotrexate|tamibarotene	12.73	5
FOXRED2	80020	Uveitis	MESH:D014605		Cyclosporine|Dexamethasone|Methotrexate	12.73	3
MRPS22	56945	Uveitis	MESH:D014605		Cyclosporine|Dexamethasone|Lipopolysaccharides	12.73	4
RBM34	23029	Uveitis	MESH:D014605		Cyclosporine|Dexamethasone|N-(oxo-5,6-dihydrophenanthridin-2-yl)-N,N-dimethylacetamide hydrochloride	12.73	3
RIC8A	60626	Uveitis	MESH:D014605		Cyclosporine|Dexamethasone|Lipopolysaccharides	12.73	4
ACTR1A	10121	Uveitis	MESH:D014605		Dexamethasone|Lipopolysaccharides|Methotrexate	12.74	4
EHHADH	1962	Uveitis	MESH:D014605		Cyclosporine|Dexamethasone|Lipopolysaccharides|Methotrexate	12.74	5
GOT1	2805	Uveitis	MESH:D014605		Capsaicin|Cyclosporine|Dexamethasone|Lipopolysaccharides	12.74	5
THRSP	7069	Uveitis	MESH:D014605		Cyclosporine|Dexamethasone|Lipopolysaccharides|Methotrexate	12.74	5
AMN	81693	Uveitis	MESH:D014605		Capsaicin|Cyclosporine|Methotrexate	12.76	4
MTURN	222166	Uveitis	MESH:D014605		Cyclosporine|Dexamethasone|Sirolimus	12.76	2
AIP	9049	Uveitis	MESH:D014605		Cyclosporine|Dexamethasone|Methotrexate	12.78	3
CYTH3	9265	Uveitis	MESH:D014605		Cyclosporine|Dexamethasone|Methotrexate	12.78	3
HOXA9	3205	Uveitis	MESH:D014605		Dexamethasone|Lipopolysaccharides|Sirolimus	12.78	3
PRELID3B	51012	Uveitis	MESH:D014605		Cyclosporine|Dexamethasone|Methotrexate	12.78	3
RPH3AL	9501	Uveitis	MESH:D014605		Cyclosporine|Dexamethasone|Methotrexate	12.78	3
THAP11	57215	Uveitis	MESH:D014605		Cyclosporine|Dexamethasone|Methotrexate	12.78	3
EGR2	1959	Uveitis	MESH:D014605		Cyclosporine|Dexamethasone|Lipopolysaccharides|Zymosan	12.82	5
NCBP2	22916	Uveitis	MESH:D014605		Cyclosporine|Dexamethasone|tamibarotene	12.82	3
ENC1	8507	Uveitis	MESH:D014605		Cyclosporine|Dexamethasone|Lipopolysaccharides|Methotrexate	12.84	5
EYA3	2140	Uveitis	MESH:D014605		Cyclosporine|Dexamethasone|Methotrexate	12.84	3
CES1G	12623	Uveitis	MESH:D014605		Cyclosporine|Dexamethasone|Lipopolysaccharides	12.85	4
FHOD1	29109	Uveitis	MESH:D014605		Cyclosporine|Dexamethasone|Lipopolysaccharides	12.85	4
MAK16	84549	Uveitis	MESH:D014605		Cyclosporine|Dexamethasone|Lipopolysaccharides	12.85	4
MAP2K2	5605	Uveitis	MESH:D014605		Cyclosporine|Lipopolysaccharides|Methotrexate|Sirolimus	12.85	5
MRPL34	64981	Uveitis	MESH:D014605		Cyclosporine|Dexamethasone|Lipopolysaccharides	12.85	4
TGFB3	7043	Uveitis	MESH:D014605		Capsaicin|Cyclosporine|Dexamethasone|Lipopolysaccharides	12.85	5
IGFBP2	3485	Uveitis	MESH:D014605		Cyclosporine|Dexamethasone|Lipopolysaccharides|tamibarotene	12.87	5
CEP135	9662	Uveitis	MESH:D014605		Cyclosporine|Dexamethasone|tamibarotene	12.88	3
ERCC8	1161	Uveitis	MESH:D014605		Cyclosporine|Methotrexate|tamibarotene	12.88	4
HIRA	7290	Uveitis	MESH:D014605		Cyclosporine|Dexamethasone|tamibarotene	12.88	3
AQP3	360	Uveitis	MESH:D014605		Cyclosporine|Dexamethasone|Lipopolysaccharides|Methotrexate	12.9	5
NUDT16	131870	Uveitis	MESH:D014605		Cyclosporine|Dexamethasone|Methotrexate	12.9	3
NUDT3	11165	Uveitis	MESH:D014605		Cyclosporine|Dexamethasone|Methotrexate	12.9	3
POGLUT3	143888	Uveitis	MESH:D014605		Cyclosporine|Dexamethasone|Methotrexate	12.9	3
RC3H1	149041	Uveitis	MESH:D014605		Cyclosporine|Dexamethasone|Methotrexate	12.9	3
SELENOP	6414	Uveitis	MESH:D014605		Cyclosporine|Dexamethasone|Lipopolysaccharides|Methotrexate	12.9	5
SLC9A9	285195	Uveitis	MESH:D014605		Cyclosporine|Dexamethasone|Methotrexate	12.9	3
VIT	5212	Uveitis	MESH:D014605		Cyclosporine|Dexamethasone|Methotrexate	12.9	3
ANKMY2	57037	Uveitis	MESH:D014605		Cyclosporine|Dexamethasone|Lipopolysaccharides	12.91	4
H4-16	121504	Uveitis	MESH:D014605		Cyclosporine|Dexamethasone|Lipopolysaccharides	12.91	4
MRPL16	54948	Uveitis	MESH:D014605		Cyclosporine|Dexamethasone|Lipopolysaccharides	12.91	4
MRPL40	64976	Uveitis	MESH:D014605		Cyclosporine|Dexamethasone|Lipopolysaccharides	12.91	4
MRPL52	122704	Uveitis	MESH:D014605		Cyclosporine|Dexamethasone|Lipopolysaccharides	12.91	4
SAT1	6303	Uveitis	MESH:D014605		Cyclosporine|Dexamethasone|Methotrexate|tamibarotene	12.93	4
ANXA3	306	Uveitis	MESH:D014605		Cyclosporine|Deferoxamine|Dexamethasone|Lipopolysaccharides	12.95	5
HAMP	57817	Uveitis	MESH:D014605		Cyclosporine|Deferoxamine|Lipopolysaccharides|Zymosan	12.95	6
PRNP	5621	Uveitis	MESH:D014605		Cyclosporine|Lipopolysaccharides|Methotrexate|tamibarotene	12.95	6
ARL6IP4	51329	Uveitis	MESH:D014605		Cyclosporine|Dexamethasone|Methotrexate	12.96	3
COG3	83548	Uveitis	MESH:D014605		Cyclosporine|Dexamethasone|Methotrexate	12.96	3
CRCP	27297	Uveitis	MESH:D014605		Cyclosporine|Dexamethasone|Methotrexate	12.96	3
EREG	2069	Uveitis	MESH:D014605		Cyclosporine|Dexamethasone|Lipopolysaccharides|Methotrexate	12.96	5
LIN54	132660	Uveitis	MESH:D014605		Cyclosporine|Lipopolysaccharides|N-(oxo-5,6-dihydrophenanthridin-2-yl)-N,N-dimethylacetamide hydrochloride	12.96	5
MTMR2	8898	Uveitis	MESH:D014605		Cyclosporine|Dexamethasone|Methotrexate	12.96	3
TESK1	7016	Uveitis	MESH:D014605		Cyclosporine|Dexamethasone|Methotrexate	12.96	3
FGB	2244	Uveitis	MESH:D014605		Cyclosporine|Dexamethasone|Quinidine|Sirolimus	12.97	3
PDIA2	64714	Uveitis	MESH:D014605		Cyclosporine|Dexamethasone|Lipopolysaccharides	12.97	4
CLEC4A	50856	Uveitis	MESH:D014605		Cyclosporine|Dexamethasone|Sirolimus	12.99	2
PLCL1	5334	Uveitis	MESH:D014605		Cyclosporine|Prednisolone|Sirolimus	12.99	3
FST	10468	Uveitis	MESH:D014605		Cyclosporine|Dexamethasone|Lipopolysaccharides|Methotrexate	13	5
HDAC1	3065	Uveitis	MESH:D014605		Cyclosporine|Dexamethasone|Lipopolysaccharides|Methotrexate	13	5
KLF1	10661	Uveitis	MESH:D014605		Capsaicin|Cyclosporine|Lipopolysaccharides	13	5
TULP3	7289	Uveitis	MESH:D014605		Cyclosporine|Dexamethasone|tamibarotene	13	3
PARP16	54956	Uveitis	MESH:D014605		Cyclosporine|Dexamethasone|N-(oxo-5,6-dihydrophenanthridin-2-yl)-N,N-dimethylacetamide hydrochloride	13.01	3
BIVM	54841	Uveitis	MESH:D014605		Cyclosporine|Dexamethasone|Methotrexate	13.03	3
FBXO41	150726	Uveitis	MESH:D014605		Cyclosporine|Dexamethasone|Methotrexate	13.03	3
GLRX	2745	Uveitis	MESH:D014605		Cyclosporine|Dexamethasone|Lipopolysaccharides|tamibarotene	13.03	5
MYLK	4638	Uveitis	MESH:D014605		Cyclosporine|Dexamethasone|Lipopolysaccharides|Sirolimus	13.03	4
PACC1	55248	Uveitis	MESH:D014605		Cyclosporine|Dexamethasone|Methotrexate	13.03	3
DNM1L	10059	Uveitis	MESH:D014605		Cyclosporine|Deferoxamine|Dexamethasone|N-(oxo-5,6-dihydrophenanthridin-2-yl)-N,N-dimethylacetamide hydrochloride	13.04	4
MYH7	4625	Uveitis	MESH:D014605		Cyclosporine|Dexamethasone|Lipopolysaccharides|Sirolimus	13.05	4
SLC16A1	6566	Uveitis	MESH:D014605		Cyclosporine|Foscarnet|Sirolimus|tamibarotene	13.05	4
ADAMTS1	9510	Uveitis	MESH:D014605		Cyclosporine|Dexamethasone|Lipopolysaccharides|N-(oxo-5,6-dihydrophenanthridin-2-yl)-N,N-dimethylacetamide hydrochloride	13.06	5
CDKN3	1033	Uveitis	MESH:D014605		Cyclosporine|Dexamethasone|Lipopolysaccharides|Methotrexate	13.06	5
LSM14A	26065	Uveitis	MESH:D014605		Cyclosporine|Dexamethasone|tamibarotene	13.06	3
AQP1	358	Uveitis	MESH:D014605		Capsaicin|Cyclosporine|Dexamethasone|Lipopolysaccharides	13.07	5
CYP27A1	1593	Uveitis	MESH:D014605		Cyclosporine|Dexamethasone|Methotrexate|Sirolimus	13.07	3
CES2	8824	Uveitis	MESH:D014605		Cyclosporine|Dexamethasone|Lipopolysaccharides|Methotrexate	13.08	5
MAP2K6	5608	Uveitis	MESH:D014605		Cyclosporine|Dexamethasone|Lipopolysaccharides|Methotrexate	13.08	5
PTGES	9536	Uveitis	MESH:D014605		Cyclosporine|Dexamethasone|Lipopolysaccharides|Zymosan	13.08	5
TEX261	113419	Uveitis	MESH:D014605		Dexamethasone|Methotrexate|Prednisolone	13.08	4
VLDLR	7436	Uveitis	MESH:D014605		Cyclosporine|Dexamethasone|Methotrexate|Prednisolone	13.08	4
BMP6	654	Uveitis	MESH:D014605		Cyclosporine|Deferoxamine|Dexamethasone|Lipopolysaccharides	13.09	5
UXT	8409	Uveitis	MESH:D014605		Cyclosporine|Dexamethasone|Methotrexate	13.09	3
CYTH2	9266	Uveitis	MESH:D014605		Cyclosporine|Dexamethasone|Lipopolysaccharides	13.1	4
SLAMF1	6504	Uveitis	MESH:D014605		Dexamethasone|Lipopolysaccharides|Methotrexate	13.1	4
ENPP2	5168	Uveitis	MESH:D014605		Capsaicin|Cyclosporine|Dexamethasone|Methotrexate	13.11	4
NR1D1	9572	Uveitis	MESH:D014605		Cyclosporine|Dexamethasone|Methotrexate|Prednisolone	13.12	4
MYF5	4617	Uveitis	MESH:D014605		Dexamethasone|Lipopolysaccharides|Sirolimus	13.13	3
SOD3	6649	Uveitis	MESH:D014605		Dexamethasone|Lutein|Methotrexate|tamibarotene	13.14	4
SNX17	9784	Uveitis	MESH:D014605		Cyclosporine|Lipopolysaccharides|Methotrexate	13.15	5
ADIRF	10974	Uveitis	MESH:D014605		Cyclosporine|Dexamethasone|Methotrexate	13.16	3
COX16	51241	Uveitis	MESH:D014605		Cyclosporine|Dexamethasone|Lipopolysaccharides	13.16	4
RPP25L	138716	Uveitis	MESH:D014605		Cyclosporine|Dexamethasone|Lipopolysaccharides	13.16	4
SMCR8	140775	Uveitis	MESH:D014605		Cyclosporine|Dexamethasone|Methotrexate	13.16	3
YDJC	150223	Uveitis	MESH:D014605		Cyclosporine|Dexamethasone|Methotrexate	13.16	3
ATG4A	115201	Uveitis	MESH:D014605		Cyclosporine|Methotrexate|Sirolimus	13.17	3
SENP5	205564	Uveitis	MESH:D014605		Capsaicin|Cyclosporine|Methotrexate	13.17	4
TNFAIP6	7130	Uveitis	MESH:D014605		Deferoxamine|Dexamethasone|Lipopolysaccharides|Zymosan	13.17	5
GPNMB	10457	Uveitis	MESH:D014605		Cyclosporine|Dexamethasone|Lipopolysaccharides|Sirolimus	13.18	4
HAVCR1	26762	Uveitis	MESH:D014605		Cyclosporine|Deferoxamine|Lipopolysaccharides|Sirolimus	13.18	5
HSPB8	26353	Uveitis	MESH:D014605		Cyclosporine|Lipopolysaccharides|Methotrexate|Sirolimus	13.18	5
NRP1	8829	Uveitis	MESH:D014605		Capsaicin|Cyclosporine|Dexamethasone|Methotrexate	13.18	4
EEF2	1938	Uveitis	MESH:D014605		Capsaicin|Cyclosporine|Dexamethasone|Sirolimus	13.19	3
SLPI	6590	Uveitis	MESH:D014605		Cyclosporine|Deferoxamine|Dexamethasone|Lipopolysaccharides	13.19	5
TGFBI	7045	Uveitis	MESH:D014605		Cyclosporine|Dexamethasone|Lipopolysaccharides|Methotrexate	13.19	5
ZCCHC8	55596	Uveitis	MESH:D014605		Cyclosporine|Methotrexate|N-(oxo-5,6-dihydrophenanthridin-2-yl)-N,N-dimethylacetamide hydrochloride	13.19	4
ASPSCR1	79058	Uveitis	MESH:D014605		Cyclosporine|Dexamethasone|N-(oxo-5,6-dihydrophenanthridin-2-yl)-N,N-dimethylacetamide hydrochloride	13.2	3
GGA3	23163	Uveitis	MESH:D014605		Cyclosporine|Lipopolysaccharides|Methotrexate	13.22	5
HMGB2	3148	Uveitis	MESH:D014605		Capsaicin|Cyclosporine|Dexamethasone|Methotrexate	13.22	4
RWDD3	25950	Uveitis	MESH:D014605		Cyclosporine|Dexamethasone|Methotrexate	13.22	3
BAG3	9531	Uveitis	MESH:D014605		Capsaicin|Cyclosporine|Lipopolysaccharides|Methotrexate	13.24	6
BCL6	604	Uveitis	MESH:D014605		Cyclosporine|Dexamethasone|lipopolysaccharide, E. coli O26-B6|Lipopolysaccharides	13.25	6
FBXO32	114907	Uveitis	MESH:D014605		Cyclosporine|Dexamethasone|Lipopolysaccharides|Sirolimus	13.26	4
PGD	5226	Uveitis	MESH:D014605		Cyclosporine|Dexamethasone|Lipopolysaccharides|tamibarotene	13.26	5
TNFRSF10A	8797	Uveitis	MESH:D014605		Capsaicin|Cyclosporine|lipopolysaccharide, E. coli O26-B6|Methotrexate	13.26	6
CSF1R	1436	Uveitis	MESH:D014605		Cyclosporine|Dexamethasone|Lipopolysaccharides|Methotrexate	13.27	5
PRKAA1	5562	Uveitis	MESH:D014605		Capsaicin|Lipopolysaccharides|Methotrexate|Sirolimus	13.28	5
UCP1	7350	Uveitis	MESH:D014605		Capsaicin|Cyclosporine|Dexamethasone|Methotrexate	13.28	4
H4C11	8363	Uveitis	MESH:D014605		Cyclosporine|Dexamethasone|Methotrexate	13.29	3
NR3C2	4306	Uveitis	MESH:D014605		Cyclosporine|Dexamethasone|Prednisolone|Triamcinolone	13.29	6
HARS2	23438	Uveitis	MESH:D014605		Cyclosporine|Dexamethasone|Lipopolysaccharides	13.3	4
LHFP	108927	Uveitis	MESH:D014605		Cyclosporine|Dexamethasone|Lipopolysaccharides	13.3	4
TUBB3	10381	Uveitis	MESH:D014605		Cyclosporine|Deferoxamine|Dexamethasone|tamibarotene	13.31	4
CCDC93	54520	Uveitis	MESH:D014605		Cyclosporine|Dexamethasone|tamibarotene	13.32	3
FYB1	2533	Uveitis	MESH:D014605		Dexamethasone|Methotrexate|tamibarotene	13.32	3
GLUD2	2747	Uveitis	MESH:D014605		Cyclosporine|Dexamethasone|tamibarotene	13.32	3
CASP1	834	Uveitis	MESH:D014605		Cyclosporine|Dexamethasone|lipopolysaccharide, E. coli O26-B6|Lipopolysaccharides|Sirolimus	13.33	6
CPT1B	1375	Uveitis	MESH:D014605		Dexamethasone|Lipopolysaccharides|Methotrexate|Sirolimus	13.33	4
IDH1	3417	Uveitis	MESH:D014605		Cyclosporine|Dexamethasone|Lipopolysaccharides|Lutein	13.34	4
NDUFA4L2	56901	Uveitis	MESH:D014605		Dexamethasone|Methotrexate|Prednisolone	13.34	4
SLCO2B1	11309	Uveitis	MESH:D014605		Cyclosporine|Dexamethasone|Latanoprost|Methotrexate	13.34	4
NGFR	4804	Uveitis	MESH:D014605		Capsaicin|Cyclosporine|Dexamethasone|Methotrexate	13.35	4
SERPINA1	5265	Uveitis	MESH:D014605		Cyclosporine|Dexamethasone|Lipopolysaccharides|Sirolimus	13.35	4
EGF	1950	Uveitis	MESH:D014605		Capsaicin|Cyclosporine|Dexamethasone|Lipopolysaccharides|Sirolimus	13.36	5
FAF2	23197	Uveitis	MESH:D014605		Cyclosporine|Dexamethasone|Methotrexate	13.36	3
AMY1	11722	Uveitis	MESH:D014605		Cyclosporine|Dexamethasone|Lipopolysaccharides	13.37	4
FTL	2512	Uveitis	MESH:D014605		Deferoxamine|Lipopolysaccharides|Sirolimus|Zymosan	13.37	5
ACHE	43	Uveitis	MESH:D014605		Cyclosporine|Dexamethasone|Lipopolysaccharides|Methotrexate|Prednisolone|Trimethoprim	13.38	7
GCK	2645	Uveitis	MESH:D014605		Cyclosporine|Deferoxamine|Dexamethasone|N-(oxo-5,6-dihydrophenanthridin-2-yl)-N,N-dimethylacetamide hydrochloride	13.38	4
CDC25A	993	Uveitis	MESH:D014605		Cyclosporine|Lipopolysaccharides|Methotrexate|tamibarotene	13.4	6
ERRFI1	54206	Uveitis	MESH:D014605		Capsaicin|Cyclosporine|Dexamethasone|Lipopolysaccharides	13.4	5
PHF23	79142	Uveitis	MESH:D014605		Cyclosporine|Lipopolysaccharides|Methotrexate	13.42	5
PRDX6	9588	Uveitis	MESH:D014605		Capsaicin|Dexamethasone|Lipopolysaccharides|Lutein	13.42	4
CYP3A65	553969	Uveitis	MESH:D014605		Cyclosporine|Dexamethasone|Methotrexate	13.43	3
FEM1A	55527	Uveitis	MESH:D014605		Cyclosporine|Dexamethasone|Methotrexate	13.43	3
TOR2A	27433	Uveitis	MESH:D014605		Cyclosporine|Dexamethasone|Methotrexate	13.43	3
CCDC137	339230	Uveitis	MESH:D014605		Cyclosporine|Dexamethasone|Lipopolysaccharides	13.44	4
JAK1	3716	Uveitis	MESH:D014605		Capsaicin|Cyclosporine|Lipopolysaccharides|tamibarotene	13.45	6
MFN2	9927	Uveitis	MESH:D014605		Cyclosporine|Deferoxamine|Dexamethasone|N-(oxo-5,6-dihydrophenanthridin-2-yl)-N,N-dimethylacetamide hydrochloride	13.45	4
PER1	5187	Uveitis	MESH:D014605		Cyclosporine|Dexamethasone|Methotrexate|Prednisolone	13.45	4
SERPINE2	5270	Uveitis	MESH:D014605		Cyclosporine|Dexamethasone|Lipopolysaccharides|Methotrexate	13.45	5
ARNTL	406	Uveitis	MESH:D014605		Cyclosporine|Dexamethasone|Methotrexate|Prednisolone	13.47	4
IL11	3589	Uveitis	MESH:D014605		Cyclosporine|Dexamethasone|Lipopolysaccharides|Methotrexate	13.48	5
IL6ST	3572	Uveitis	MESH:D014605		Capsaicin|Cyclosporine|Dexamethasone|Lipopolysaccharides	13.49	5
ABCB5	340273	Uveitis	MESH:D014605		Cyclosporine|Dexamethasone|Methotrexate	13.51	3
CWC25	54883	Uveitis	MESH:D014605		Cyclosporine|Dexamethasone|Methotrexate	13.51	3
EEF1A1	1915	Uveitis	MESH:D014605		Cyclosporine|Dexamethasone|Methotrexate|tamibarotene	13.51	4
SLC27A6	28965	Uveitis	MESH:D014605		Cyclosporine|Dexamethasone|Methotrexate	13.51	3
IL1RL1	9173	Uveitis	MESH:D014605		Cyclosporine|Dexamethasone|Lipopolysaccharides|Methotrexate	13.52	5
LITAF	9516	Uveitis	MESH:D014605		Cyclosporine|Dexamethasone|Lipopolysaccharides|Methotrexate	13.52	5
NR4A3	8013	Uveitis	MESH:D014605		Cyclosporine|Dexamethasone|Methotrexate|Prednisolone	13.52	4
SLCO1A1	28248	Uveitis	MESH:D014605		Cyclosporine|Dexamethasone|Lipopolysaccharides|Quinidine	13.52	5
ABCC3	8714	Uveitis	MESH:D014605		Cyclosporine|Dexamethasone|lipopolysaccharide, E. coli O26-B6|Lipopolysaccharides|Methotrexate	13.55	7
ACAA2	10449	Uveitis	MESH:D014605		Cyclosporine|Dexamethasone|Lipopolysaccharides|Methotrexate	13.55	5
FGF21	26291	Uveitis	MESH:D014605		Cyclosporine|Dexamethasone|Lipopolysaccharides|Sirolimus	13.56	4
ACO1	48	Uveitis	MESH:D014605		Cyclosporine|Deferoxamine|Dexamethasone|Lipopolysaccharides	13.57	5
IL6R	3570	Uveitis	MESH:D014605		Cyclosporine|Dexamethasone|Lipopolysaccharides|Methotrexate	13.57	5
SPHK1	8877	Uveitis	MESH:D014605		Cyclosporine|Dexamethasone|Lipopolysaccharides|Methotrexate	13.57	5
UGT1A1	54658	Uveitis	MESH:D014605		Capsaicin|Cyclosporine|Dexamethasone|Endotoxins|Methotrexate	13.57	4
CAPN1	823	Uveitis	MESH:D014605		Cyclosporine|Dexamethasone|Lipopolysaccharides|Sirolimus	13.58	4
LRP1	4035	Uveitis	MESH:D014605		Capsaicin|Cyclosporine|Dexamethasone|Lipopolysaccharides	13.58	5
PINK1	65018	Uveitis	MESH:D014605		Cyclosporine|Deferoxamine|Lipopolysaccharides|Sirolimus	13.58	5
ZNF410	57862	Uveitis	MESH:D014605		Cyclosporine|Dexamethasone|Methotrexate	13.58	3
DIRAS2	54769	Uveitis	MESH:D014605		Cyclosporine|Dexamethasone|Lipopolysaccharides	13.59	4
HRH1	3269	Uveitis	MESH:D014605		Cyclosporine|Dexamethasone|Lipopolysaccharides|Methotrexate	13.59	5
ALDH3A1	218	Uveitis	MESH:D014605		Capsaicin|Cyclosporine|Deferoxamine|Dexamethasone	13.6	4
ZNF267	10308	Uveitis	MESH:D014605		Cyclosporine|Dexamethasone|tamibarotene	13.6	3
PTX3	5806	Uveitis	MESH:D014605		Cyclosporine|Dexamethasone|Lipopolysaccharides|Zymosan	13.61	5
ACOT1	641371	Uveitis	MESH:D014605		Cyclosporine|Dexamethasone|Lipopolysaccharides|Methotrexate	13.62	5
NFKBIB	4793	Uveitis	MESH:D014605		Cyclosporine|Dexamethasone|Lipopolysaccharides|Zymosan	13.63	5
APC	324	Uveitis	MESH:D014605		Dexamethasone|Lutein|N-(oxo-5,6-dihydrophenanthridin-2-yl)-N,N-dimethylacetamide hydrochloride|tamibarotene	13.64	4
DKK1	22943	Uveitis	MESH:D014605		Cyclosporine|Dexamethasone|Lipopolysaccharides|Methotrexate	13.64	5
BRCA2	675	Uveitis	MESH:D014605		Cyclosporine|Dexamethasone|N-(oxo-5,6-dihydrophenanthridin-2-yl)-N,N-dimethylacetamide hydrochloride|tamibarotene	13.67	4
CST3	1471	Uveitis	MESH:D014605		Cyclosporine|Dexamethasone|Methotrexate|tamibarotene	13.67	4
IFIT1	3434	Uveitis	MESH:D014605		Cyclosporine|Dexamethasone|Lipopolysaccharides|Prednisolone	13.68	5
PLPP3	8613	Uveitis	MESH:D014605		Cyclosporine|Dexamethasone|Methotrexate|Prednisolone	13.68	4
SLC22A2	6582	Uveitis	MESH:D014605		Capsaicin|Cyclosporine|Dexamethasone|Quinidine|Triamcinolone Acetonide	13.68	6
CCNE1	898	Uveitis	MESH:D014605		Cyclosporine|Deferoxamine|Dexamethasone|Methotrexate|N-(oxo-5,6-dihydrophenanthridin-2-yl)-N,N-dimethylacetamide hydrochloride	13.69	5
KIF11	3832	Uveitis	MESH:D014605		Capsaicin|Cyclosporine|Methotrexate|N-(oxo-5,6-dihydrophenanthridin-2-yl)-N,N-dimethylacetamide hydrochloride	13.69	5
S100A11	6282	Uveitis	MESH:D014605		Cyclosporine|Dexamethasone|Lipopolysaccharides|Methotrexate	13.69	5
ZBED8	63920	Uveitis	MESH:D014605		Cyclosporine|Prednisolone|Sirolimus	13.69	3
ADA	100	Uveitis	MESH:D014605		Cyclosporine|Dexamethasone|Methotrexate|tamibarotene	13.7	4
CDK4	1019	Uveitis	MESH:D014605		Capsaicin|Cyclosporine|Dexamethasone|Methotrexate|Sirolimus	13.7	4
UGT2B1	71773	Uveitis	MESH:D014605		Cyclosporine|Dexamethasone|Endotoxins|Lipopolysaccharides	13.71	4
GPAM	57678	Uveitis	MESH:D014605		Cyclosporine|Dexamethasone|Lipopolysaccharides|Methotrexate	13.72	5
TRIB1	10221	Uveitis	MESH:D014605		Cyclosporine|Dexamethasone|Methotrexate|tamibarotene	13.72	4
DBP	1628	Uveitis	MESH:D014605		Cyclosporine|Dexamethasone|Lipopolysaccharides|Prednisolone	13.73	5
RGS16	6004	Uveitis	MESH:D014605		Cyclosporine|Dexamethasone|Lipopolysaccharides|tamibarotene	13.73	5
B3GNT9	84752	Uveitis	MESH:D014605		Cyclosporine|Dexamethasone|Methotrexate	13.74	3
[truncated: 706 more rows]
